# Supplementary material for: Circulating inflammatory cytokines in relation to the risk of renal cell carcinoma: A gender‐specific two‐sample Mendelian randomization study
Source: Cancer Med. 2023 Oct 30;12(22):21013–21. doi: 10.1002/cam4.6658 (PMC10709742; doi:10.1002/cam4.6658)
Supplement: Supplementary file 1 — Tables S1–S16 [file CAM4-12-21013-s001.xlsx]

## Sheet: Table legends
Tables	Legends
Supplementary Table 1	Cusal estimates of circulating inflammatory cytokines protein levels on the risk of RCC in males with IVW, MR-Egger, and weighted median methods
Supplementary Table 2	Horizontal pleiotropy estimated with MR-Egger intercept in MR analyses of circulating inflammatory cytokines protein levels' effects on RCC in males
Supplementary Table 3	Heterogenity estimated in MR analyses of circulating inflammatory cytokines protein levels' effects on RCC in males
Supplementary Table 4	SNPs used in the MR analyses of circulating inflammatory cytokines protein levels' effects on RCC in males
Supplementary Table 5	Cusal estimates of circulating inflammatory cytokines protein levels on the risk of RCC in females with IVW, MR-Egger, and weighted median methods
Supplementary Table 6	Horizontal pleiotropy estimated with MR-Egger intercept in MR analyses of circulating inflammatory cytokines protein levels' effects on RCC in females
Supplementary Table 7	Heterogenity estimated in MR analyses of circulating inflammatory cytokines protein levels' effects on RCC in females
Supplementary Table 8	SNPs used in the MR analyses of circulating inflammatory cytokines protein levels' effects on RCC in females
Supplementary Table 9	Cusal estimates of circulating inflammatory cytokines gene levels on the risk of RCC in males with IVW, MR-Egger, and weighted median methods
Supplementary Table 10	Horizontal pleiotropy estimated with MR-Egger intercept in MR analyses of circulating inflammatory cytokines gene levels' effects on RCC in males
Supplementary Table 11	Heterogenity estimated in MR analyses of circulating inflammatory cytokines gene levels' effects on RCC in males
Supplementary Table 12	SNPs used in the MR analyses of circulating inflammatory cytokines gene levels' effects on RCC in males
Supplementary Table 13	Cusal estimates of circulating inflammatory cytokines gene levels on the risk of RCC in females with IVW, MR-Egger, and weighted median methods
Supplementary Table 14	Horizontal pleiotropy estimated with MR-Egger intercept in MR analyses of circulating inflammatory cytokines gene levels' effects on RCC in females
Supplementary Table 15	Heterogenity estimated in MR analyses of circulating inflammatory cytokines gene levels' effects on RCC in females
Supplementary Table 16	SNPs used in the MR analyses of circulating inflammatory cytokines gene levels' effects on RCC in females
IVW, inverse variance weighted
RCC, renal cell carcinoma

## Sheet: Supplementary Table 1
exposure	outcome	method	No of SNPs	beta	se	pval
Eotaxin	RCC (male)	Inverse variance weighted	5	0.934633	0.231719	5.49589e-05
MCP3	RCC (male)	Weighted median	10	0.234975	0.0737084	0.00143312
Eotaxin	RCC (male)	Weighted median	5	0.987487	0.312968	0.0016037
MCP3	RCC (male)	Inverse variance weighted	10	0.19165	0.0655371	0.00345232
PDGFbb	RCC (male)	Wald ratio	1	2.16567	0.839186	0.00986055
TRAIL	RCC (male)	Weighted median	34	-0.592394	0.231438	0.0104787
RANTES	RCC (male)	Wald ratio	1	-0.625315	0.260578	0.0164074
MIP1b	RCC (male)	Weighted median	20	0.266067	0.119288	0.0257166
TRAIL	RCC (male)	MR Egger	34	-0.672971	0.332164	0.0511679
MIG	RCC (male)	Wald ratio	1	0.461125	0.244308	0.0590961
IL-1ra	RCC (male)	Weighted median	15	-0.243641	0.130511	0.0619274
IL-2ra	RCC (male)	Inverse variance weighted	8	0.120941	0.0717328	0.0917961
IL-6	RCC (male)	Wald ratio	1	-0.975221	0.581343	0.0934387
IL-8	RCC (male)	Wald ratio	1	0.865255	0.519487	0.0957942
IL-16	RCC (male)	Inverse variance weighted	12	-0.369797	0.223114	0.097431
MIP1a	RCC (male)	Weighted median	24	-0.146184	0.0887898	0.0996813
HGF	RCC (male)	Wald ratio	1	-0.333497	0.235356	0.156486
MIP1a	RCC (male)	MR Egger	24	-0.236823	0.162112	0.15819
IL-2ra	RCC (male)	Weighted median	8	0.109239	0.0811373	0.178192
MCSF	RCC (male)	Inverse variance weighted	11	0.161711	0.121552	0.183393
IL-1ra	RCC (male)	Inverse variance weighted	15	-0.163016	0.122849	0.184521
GROa	RCC (male)	Weighted median	11	-0.0717838	0.0548757	0.190834
MIP1b	RCC (male)	MR Egger	20	0.254411	0.189258	0.195563
TRAIL	RCC (male)	Inverse variance weighted	34	-0.258239	0.204115	0.205812
IL-1ra	RCC (male)	MR Egger	15	-0.332905	0.257318	0.218267
VEGF	RCC (male)	Inverse variance weighted	18	0.159701	0.130067	0.219507
MCSF	RCC (male)	MR Egger	11	0.363833	0.306068	0.264963
IL-16	RCC (male)	Weighted median	12	-0.302527	0.289176	0.295484
CTACK	RCC (male)	Weighted median	3	0.116806	0.121327	0.335678
MIP1b	RCC (male)	Inverse variance weighted	20	0.117862	0.127795	0.356388
MCP1	RCC (male)	MR Egger	7	10.9686	10.8203	0.357237
GROa	RCC (male)	MR Egger	11	-0.0763376	0.0798784	0.364202
GROa	RCC (male)	Inverse variance weighted	11	-0.044326	0.0527309	0.400568
MCP1	RCC (male)	Inverse variance weighted	7	2.94503	3.5719	0.409657
CTACK	RCC (male)	Inverse variance weighted	3	0.0969387	0.118228	0.412255
IL-16	RCC (male)	MR Egger	12	-0.340479	0.447549	0.464359
VEGF	RCC (male)	MR Egger	18	0.159047	0.21461	0.469373
TNF-A	RCC (male)	Inverse variance weighted	2	-0.520025	0.727268	0.474585
IL-7	RCC (male)	Wald ratio	1	-0.24284	0.382763	0.525794
SCF	RCC (male)	MR Egger	3	-2.48703	2.69859	0.525958
MCP1	RCC (male)	Weighted median	7	-2.03664	3.30065	0.537207
SeSelectin	RCC (male)	Inverse variance weighted	2	-0.157816	0.288418	0.584255
SCF	RCC (male)	Inverse variance weighted	3	-0.187315	0.349422	0.591909
activePAI	RCC (male)	Wald ratio	1	0.247384	0.473439	0.601305
sICAM	RCC (male)	Inverse variance weighted	16	0.0352071	0.0774027	0.649213
IP-10	RCC (male)	Inverse variance weighted	4	0.103237	0.230148	0.653744
IL-18	RCC (male)	MR Egger	5	0.192384	0.39643	0.660702
VEGF	RCC (male)	Weighted median	18	0.0516446	0.121462	0.670696
MCP3	RCC (male)	MR Egger	10	0.0748136	0.172895	0.676653
IL-2ra	RCC (male)	MR Egger	8	-0.0460182	0.106385	0.680448
Eotaxin	RCC (male)	MR Egger	5	0.486455	1.07957	0.68285
IL-18	RCC (male)	Inverse variance weighted	5	0.0434777	0.110207	0.693206
sICAM	RCC (male)	MR Egger	16	-0.0837231	0.208809	0.694506
sICAM	RCC (male)	Weighted median	16	-0.0274141	0.102371	0.788859
IL12p70	RCC (male)	Wald ratio	1	0.136605	0.516799	0.791526
MCSF	RCC (male)	Weighted median	11	0.0386815	0.16596	0.815701
SCF	RCC (male)	Weighted median	3	-0.0816681	0.404008	0.839804
IP-10	RCC (male)	Weighted median	4	0.0291217	0.271432	0.91456
IP-10	RCC (male)	MR Egger	4	0.11094	0.986735	0.920749
sVCAM	RCC (male)	Wald ratio	1	-0.0366029	0.422853	0.93102
MIP1a	RCC (male)	Inverse variance weighted	24	-0.00643212	0.0844908	0.939317
IL-18	RCC (male)	Weighted median	5	0.00511525	0.131178	0.968895
CTACK	RCC (male)	MR Egger	3	0.0105661	0.403269	0.983324
SCGFb	RCC (male)	Inverse variance weighted	2	0.00312864	0.203475	0.987732

## Sheet: Supplementary Table 2
exposure	outcome	egger_intercept	se	pval
MIP1b	RCC (male)	-0.0245372	0.0250616	0.340519
CTACK	RCC (male)	0.0242004	0.103374	0.853601
VEGF	RCC (male)	8.56189e-05	0.0219157	0.996931
SCGFb	RCC (male)	NA	NA	NA
GROa	RCC (male)	0.0142153	0.0258606	0.595908
MCSF	RCC (male)	-0.0247675	0.0344202	0.490056
MCP1	RCC (male)	-0.149279	0.189245	0.465958
SCF	RCC (male)	0.163741	0.190523	0.548037
SeSelectin	RCC (male)	NA	NA	NA
IP-10	RCC (male)	-0.000779091	0.0962529	0.994277
TNF-A	RCC (male)	NA	NA	NA
IL-18	RCC (male)	-0.0262413	0.0663672	0.718989
sICAM	RCC (male)	0.0199056	0.0324591	0.549543
MIP1a	RCC (male)	0.0426243	0.0259236	0.114345
IL-16	RCC (male)	-0.00203326	0.0269064	0.941253
Eotaxin	RCC (male)	0.0366983	0.0863379	0.699443
MCP3	RCC (male)	0.0410754	0.0559914	0.484133
IL-2ra	RCC (male)	0.0472239	0.0237058	0.0934456
IL-1ra	RCC (male)	0.0227875	0.0301849	0.463749
TRAIL	RCC (male)	0.036422	0.023304	0.127911

## Sheet: Supplementary Table 3
exposure	outcome	method	Q	Q_df	Q_pval
MIP1b	RCC (male)	MR Egger	31.4136	18	0.0257708
MIP1b	RCC (male)	Inverse variance weighted	33.0865	19	0.0234934
CTACK	RCC (male)	MR Egger	2.17479	1	0.140289
CTACK	RCC (male)	Inverse variance weighted	2.29398	2	0.317591
VEGF	RCC (male)	MR Egger	28.5089	16	0.0274655
VEGF	RCC (male)	Inverse variance weighted	28.509	17	0.0393312
SCGFb	RCC (male)	Inverse variance weighted	0.205854	1	0.650036
GROa	RCC (male)	MR Egger	11.4695	9	0.244895
GROa	RCC (male)	Inverse variance weighted	11.8545	10	0.294909
MCSF	RCC (male)	MR Egger	6.19736	9	0.720014
MCSF	RCC (male)	Inverse variance weighted	6.71513	10	0.752037
MCP1	RCC (male)	MR Egger	16.7069	5	0.0050906
MCP1	RCC (male)	Inverse variance weighted	18.786	6	0.00454076
SCF	RCC (male)	MR Egger	0.0219489	1	0.882223
SCF	RCC (male)	Inverse variance weighted	0.760563	2	0.683669
SeSelectin	RCC (male)	Inverse variance weighted	0.367867	1	0.544169
IP-10	RCC (male)	MR Egger	2.56752	2	0.276994
IP-10	RCC (male)	Inverse variance weighted	2.5676	3	0.463198
TNF-A	RCC (male)	Inverse variance weighted	3.33703	1	0.0677367
IL-18	RCC (male)	MR Egger	3.786	3	0.285519
IL-18	RCC (male)	Inverse variance weighted	3.9833	4	0.408271
sICAM	RCC (male)	MR Egger	7.59368	14	0.909403
sICAM	RCC (male)	Inverse variance weighted	7.96976	15	0.924989
MIP1a	RCC (male)	MR Egger	33.0371	22	0.0613537
MIP1a	RCC (male)	Inverse variance weighted	37.0969	23	0.0317618
IL-16	RCC (male)	MR Egger	5.73914	10	0.836683
IL-16	RCC (male)	Inverse variance weighted	5.74485	11	0.889835
Eotaxin	RCC (male)	MR Egger	2.53139	3	0.469644
Eotaxin	RCC (male)	Inverse variance weighted	2.71206	4	0.607105
MCP3	RCC (male)	MR Egger	13.3966	8	0.0989128
MCP3	RCC (male)	Inverse variance weighted	14.2978	9	0.112119
IL-2ra	RCC (male)	MR Egger	4.42094	6	0.619907
IL-2ra	RCC (male)	Inverse variance weighted	8.38934	7	0.299516
IL-1ra	RCC (male)	MR Egger	22.4556	13	0.0486929
IL-1ra	RCC (male)	Inverse variance weighted	23.44	14	0.0534762
TRAIL	RCC (male)	MR Egger	47.0471	32	0.0419949
TRAIL	RCC (male)	Inverse variance weighted	50.6384	33	0.0254736

## Sheet: Supplementary Table 4
SNP	effect allele	other allele	CHR	POS	exposure	beta.exposure	se.exposure	pval.exposure	outcome	beta.outcome	se.outcome	eaf.outcome	pval.outcome	Controls outcome	Cases outcome	samplesize outcome	palindromic	ambiguous	mr_keep
rs1005107	T	C	17	34340592	MIP1b	-0.085	0.0161	1.2e-07	RCC (male)	-0.0719392	0.0735864	0.0941637	0.328265	4605	3175	7780	FALSE	FALSE	TRUE
rs11657788	A	C	17	34273139	MIP1b	-0.112	0.016	2.8e-12	RCC (male)	0.151913	0.0604893	0.0949694	0.0120252	4916	3227	8143	FALSE	FALSE	TRUE
rs117010890	T	C	17	34916971	MIP1b	-0.204	0.0259	3.2e-15	RCC (male)	0.0303382	0.15777	0.930106	0.847512	1719	1716	3435	FALSE	FALSE	TRUE
rs117086316	A	G	17	34070299	MIP1b	-0.078	0.0186	2.7e-05	RCC (male)	0.0620628	0.0787134	0.0753824	0.430424	4916	3227	8143	FALSE	FALSE	TRUE
rs12600678	T	C	17	34478231	MIP1b	0.184	0.0206	3.7e-19	RCC (male)	-0.0538636	0.0983775	0.885194	0.584021	1719	1716	3435	FALSE	FALSE	TRUE
rs1634503	A	G	17	34421139	MIP1b	-0.075	0.0097	9.5e-15	RCC (male)	-0.0690086	0.0404949	0.258681	0.0883561	4916	3227	8143	FALSE	FALSE	TRUE
rs2376468	C	G	17	34461903	MIP1b	-0.116	0.0139	4.6e-17	RCC (male)	-0.0932796	0.0560339	0.766618	0.095973	2522	2259	4781	TRUE	TRUE	FALSE
rs4795105	A	T	17	34287751	MIP1b	-0.106	0.0121	2.3e-18	RCC (male)	0.0305819	0.0486223	0.82334	0.52937	4916	3227	8143	TRUE	TRUE	FALSE
rs4795112	T	G	17	34471404	MIP1b	0.165	0.024	5.6e-12	RCC (male)	-0.0460118	0.128169	0.156393	0.719601	1492	1716	3208	FALSE	FALSE	TRUE
rs60516659	A	G	17	34403297	MIP1b	0.12	0.0149	7.4e-16	RCC (male)	0.0615203	0.0640967	0.0949355	0.337154	4916	3227	8143	FALSE	FALSE	TRUE
rs62078170	T	G	17	34110979	MIP1b	-0.077	0.0148	1.9e-07	RCC (male)	0.000429535	0.0723574	0.854455	0.995264	2522	2259	4781	FALSE	FALSE	TRUE
rs62079736	A	G	17	34429752	MIP1b	0.063	0.0149	2.6e-05	RCC (male)	-0.0390079	0.0641658	0.110702	0.543238	4916	3227	8143	FALSE	FALSE	TRUE
rs719828	A	G	17	34465375	MIP1b	0.088	0.0178	7.1e-07	RCC (male)	-0.207252	0.0921621	0.894226	0.0245263	1719	1716	3435	FALSE	FALSE	TRUE
rs7222922	T	C	17	34335694	MIP1b	0.113	0.014	8.4e-16	RCC (male)	0.0585591	0.0588415	0.104381	0.319639	4916	3227	8143	FALSE	FALSE	TRUE
rs79010839	T	C	17	34901949	MIP1b	0.115	0.0195	3e-09	RCC (male)	-0.00626295	0.0824666	0.0686114	0.939463	4605	3175	7780	FALSE	FALSE	TRUE
rs8064395	A	C	17	34272942	MIP1b	-0.107	0.0141	3.2e-14	RCC (male)	0.141079	0.0559961	0.117022	0.0117541	4916	3227	8143	FALSE	FALSE	TRUE
rs8064426	A	G	17	34819750	MIP1b	-0.452	0.0116	1e-200	RCC (male)	-0.133706	0.0559369	0.133237	0.0168344	4916	3227	8143	FALSE	FALSE	TRUE
rs8074386	T	C	17	34452725	MIP1b	-0.088	0.0139	2.3e-10	RCC (male)	0.0100541	0.0666773	0.18312	0.880144	1892	1872	3764	FALSE	FALSE	TRUE
rs8075916	A	C	17	34343845	MIP1b	-0.081	0.0111	2.5e-13	RCC (male)	-0.0281376	0.0472608	0.830359	0.551598	4916	3227	8143	FALSE	FALSE	TRUE
rs8076004	A	C	17	34401669	MIP1b	-0.045	0.0091	6.8e-07	RCC (male)	-0.0447361	0.0411474	0.764278	0.276942	4916	3227	8143	FALSE	FALSE	TRUE
rs854633	T	C	17	34374462	MIP1b	-0.063	0.0083	5.5e-14	RCC (male)	0.0558994	0.0384078	0.585733	0.145553	4916	3227	8143	FALSE	FALSE	TRUE
rs854658	A	G	17	34352666	MIP1b	-0.034	0.0077	1.1e-05	RCC (male)	-0.0166093	0.0345723	0.562023	0.630927	4916	3227	8143	FALSE	FALSE	TRUE
rs868340	A	T	17	34832620	MIP1b	-0.148	0.0078	3.6e-80	RCC (male)	0.0257888	0.037685	0.502538	0.49377	4916	3227	8143	TRUE	TRUE	FALSE
rs1029719	T	C	17	32550864	MCP3	0.213	0.025	1.4e-17	RCC (male)	0.0966415	0.0349106	0.419146	0.00563566	4916	3227	8143	FALSE	FALSE	TRUE
rs10512462	A	G	17	32499059	MCP3	0.205	0.0467	1.2e-05	RCC (male)	-0.0624301	0.0758843	0.932926	0.410678	4916	3227	8143	FALSE	FALSE	TRUE
rs1133763	A	C	17	32647831	MCP3	0.588	0.0328	7.1e-72	RCC (male)	0.0574208	0.047628	0.837026	0.227968	4916	3227	8143	FALSE	FALSE	TRUE
rs117940142	A	C	17	32527035	MCP3	0.22	0.0483	5.5e-06	RCC (male)	0.127188	0.0731211	0.934577	0.0819607	4916	3227	8143	FALSE	FALSE	TRUE
rs12600832	T	G	17	32679760	MCP3	-0.204	0.0504	5.4e-05	RCC (male)	0.0480205	0.0763817	0.934866	0.529551	4916	3227	8143	FALSE	FALSE	TRUE
rs16969376	A	G	17	32561165	MCP3	-0.424	0.0513	1.5e-16	RCC (male)	-0.13184	0.0728825	0.0653833	0.0704604	4916	3227	8143	FALSE	FALSE	TRUE
rs16969377	A	G	17	32561182	MCP3	-0.43	0.052	1.4e-16	RCC (male)	-0.13188	0.0728828	0.0653836	0.0703769	4916	3227	8143	FALSE	FALSE	TRUE
rs2005314	T	C	17	32498797	MCP3	0.248	0.0313	2e-15	RCC (male)	0.0935974	0.0485767	0.221938	0.0540051	4916	3227	8143	FALSE	FALSE	TRUE
rs2079662	T	C	17	32501275	MCP3	-0.251	0.0413	1.3e-09	RCC (male)	0.0537515	0.0529341	0.120032	0.309895	4916	3227	8143	FALSE	FALSE	TRUE
rs408121	A	G	17	32677148	MCP3	0.262	0.027	2.8e-22	RCC (male)	0.07658	0.0416626	0.389003	0.0660479	4916	3227	8143	FALSE	FALSE	TRUE
rs61578494	C	G	17	32535620	MCP3	-0.366	0.0509	6e-13	RCC (male)	-0.147431	0.074386	0.0670928	0.047483	4916	3227	8143	TRUE	TRUE	FALSE
rs1058885	T	C	1	110466466	MCSF	-0.126	0.0114	2.9e-28	RCC (male)	-0.0401051	0.0363961	0.653924	0.270502	4916	3227	8143	FALSE	FALSE	TRUE
rs11579145	A	G	1	110501597	MCSF	-0.175	0.0111	7.3e-56	RCC (male)	0.000353039	0.0350454	0.538262	0.991962	4916	3227	8143	FALSE	FALSE	TRUE
rs116675658	T	G	1	110613543	MCSF	-0.126	0.0272	3.7e-06	RCC (male)	-0.133417	0.0978073	0.0540659	0.172541	4916	3227	8143	FALSE	FALSE	TRUE
rs12401850	A	G	1	110437378	MCSF	0.056	0.013	1.8e-05	RCC (male)	-0.00644363	0.0384226	0.340741	0.866816	4916	3227	8143	FALSE	FALSE	TRUE
rs17668350	T	C	1	110543223	MCSF	-0.146	0.022	3.9e-11	RCC (male)	-0.0344954	0.0737969	0.930994	0.640187	4916	3227	8143	FALSE	FALSE	TRUE
rs333968	T	C	1	110460520	MCSF	-0.141	0.0183	1.5e-14	RCC (male)	-0.00714197	0.0557717	0.893813	0.898104	4916	3227	8143	FALSE	FALSE	TRUE
rs3768471	A	G	1	110612436	MCSF	0.17	0.0229	1.1e-13	RCC (male)	0.158258	0.0783118	0.0604873	0.0432937	4916	3227	8143	FALSE	FALSE	TRUE
rs6695237	A	G	1	110415626	MCSF	-0.06	0.0118	3.3e-07	RCC (male)	0.0148167	0.0375862	0.459385	0.693429	4916	3227	8143	FALSE	FALSE	TRUE
rs6699144	T	C	1	110438926	MCSF	0.06	0.0131	4.1e-06	RCC (male)	-0.0226906	0.038767	0.30985	0.558341	4916	3227	8143	FALSE	FALSE	TRUE
rs672992	T	C	1	110639873	MCSF	0.08	0.0118	8.6e-12	RCC (male)	0.0264128	0.0353768	0.520026	0.455295	4916	3227	8143	FALSE	FALSE	TRUE
rs72687271	A	G	1	110491364	MCSF	-0.109	0.0251	1.5e-05	RCC (male)	0.00692985	0.0790207	0.079634	0.930118	4916	3227	8143	FALSE	FALSE	TRUE
rs10789893	T	C	11	112391048	IL-18	0.113	0.0247	4.6e-06	RCC (male)	-0.00411258	0.0378845	0.323347	0.913555	4916	3227	8143	FALSE	FALSE	TRUE
rs1534115	A	G	11	112210999	IL-18	-0.149	0.0251	3.3e-09	RCC (male)	0.0260801	0.038464	0.689154	0.497747	4916	3227	8143	FALSE	FALSE	TRUE
rs55772679	T	C	11	112235908	IL-18	-0.134	0.0239	2.2e-08	RCC (male)	0.0118005	0.0372027	0.439144	0.751097	4916	3227	8143	FALSE	FALSE	TRUE
rs71478720	T	C	11	112009605	IL-18	-0.26	0.0273	1.7e-21	RCC (male)	-0.0220493	0.041194	0.242662	0.592474	4916	3227	8143	FALSE	FALSE	TRUE
rs76785871	A	G	11	112387246	IL-18	-0.149	0.0369	5.5e-05	RCC (male)	-0.113819	0.0628432	0.111857	0.0701158	4916	3227	8143	FALSE	FALSE	TRUE
rs11105125	T	C	12	89376538	SCF	-0.066	0.0116	1.4e-08	RCC (male)	0.00391027	0.0358575	0.650998	0.913163	4916	3227	8143	FALSE	FALSE	TRUE
rs11608458	T	C	12	89369806	SCF	-0.07	0.012	5.9e-09	RCC (male)	0.00654129	0.035638	0.651526	0.854368	4916	3227	8143	FALSE	FALSE	TRUE
rs78628275	T	C	12	89078733	SCF	-0.11	0.0264	3.3e-05	RCC (male)	0.113328	0.113194	0.931186	0.316742	2720	2282	5002	FALSE	FALSE	TRUE
rs111587306	A	G	3	172234041	TRAIL	-0.036	0.0015	3.1e-128	RCC (male)	0.0481951	0.0878888	0.0644185	0.583441	4916	3227	8143	FALSE	FALSE	TRUE
rs113051270	A	G	3	172321155	TRAIL	-0.019	0.0036	9.9e-08	RCC (male)	0.0354989	0.0840023	0.929438	0.672591	4916	3227	8143	FALSE	FALSE	TRUE
rs113939484	A	G	3	171741368	TRAIL	-0.052	0.0028	7.8e-77	RCC (male)	0.105532	0.074621	0.93237	0.157293	4605	3175	7780	FALSE	FALSE	TRUE
rs116658170	C	G	3	172109146	TRAIL	-0.033	0.0062	8.9e-08	RCC (male)	-0.071319	0.118826	0.938178	0.548376	2338	2184	4522	TRUE	TRUE	FALSE
rs116686761	A	T	3	172624544	TRAIL	-0.038	0.0016	4.3e-118	RCC (male)	0.0371709	0.0717885	0.931235	0.60461	4916	3227	8143	TRUE	TRUE	FALSE
rs11716492	T	C	3	172325675	TRAIL	-0.052	0.0005	1e-200	RCC (male)	0.215415	0.080197	0.948146	0.00722966	4916	3227	8143	FALSE	FALSE	TRUE
rs12637807	T	C	3	172089891	TRAIL	-0.025	0.0038	2.6e-11	RCC (male)	0.0316263	0.0814378	0.0548609	0.697758	4916	3227	8143	FALSE	FALSE	TRUE
rs13059524	T	C	3	171837500	TRAIL	-0.029	0.0005	1e-200	RCC (male)	0.0136243	0.0765089	0.0827175	0.858665	4916	3227	8143	FALSE	FALSE	TRUE
rs13074711	T	C	3	172267803	TRAIL	0.156	0.0227	6.4e-12	RCC (male)	-0.101872	0.0576634	0.887775	0.077285	4916	3227	8143	FALSE	FALSE	TRUE
rs13327037	A	G	3	172262296	TRAIL	-0.133	0.0216	9.3e-10	RCC (male)	0.0749935	0.0518778	0.132119	0.148295	4916	3227	8143	FALSE	FALSE	TRUE
rs16845310	A	G	3	172020156	TRAIL	-0.078	0.0181	1.5e-05	RCC (male)	-0.0386968	0.0417235	0.21876	0.353688	4916	3227	8143	FALSE	FALSE	TRUE
rs234060	T	C	3	172295283	TRAIL	-0.074	0.0187	8.7e-05	RCC (male)	0.00290454	0.0551709	0.269764	0.958014	4916	3227	8143	FALSE	FALSE	TRUE
rs398778	A	C	3	172331531	TRAIL	-0.022	0.0056	7.1e-05	RCC (male)	-0.185429	0.0800215	0.947241	0.020491	4916	3227	8143	FALSE	FALSE	TRUE
rs4894604	A	G	3	172710288	TRAIL	-0.03	0.0052	5.9e-09	RCC (male)	-0.0565314	0.0754343	0.0549484	0.453609	4916	3227	8143	FALSE	FALSE	TRUE
rs55867522	T	C	3	171733162	TRAIL	-0.028	0.0036	1.3e-15	RCC (male)	-0.00851604	0.0727241	0.0718113	0.90678	4661	3106	7767	FALSE	FALSE	TRUE
rs59535020	C	G	3	171902034	TRAIL	-0.024	0.0019	2.8e-35	RCC (male)	-0.0202998	0.0800665	0.0612361	0.799853	4916	3227	8143	TRUE	TRUE	FALSE
rs62281942	A	C	3	171729283	TRAIL	-0.043	0.0006	1e-200	RCC (male)	-0.090946	0.0681816	0.0927222	0.182243	4916	3227	8143	FALSE	FALSE	TRUE
rs62281983	T	C	3	172334348	TRAIL	-0.034	0.0005	1e-200	RCC (male)	0.127844	0.0740641	0.928706	0.0843245	4916	3227	8143	FALSE	FALSE	TRUE
rs62283841	A	G	3	171891761	TRAIL	-0.052	0.0028	2.5e-77	RCC (male)	-0.0793838	0.0793667	0.0595663	0.317206	4916	3227	8143	FALSE	FALSE	TRUE
rs73031305	A	C	3	171998979	TRAIL	-0.026	0.0003	1e-200	RCC (male)	-0.0394202	0.0668495	0.92864	0.555402	4916	3227	8143	FALSE	FALSE	TRUE
rs73037039	A	G	3	172099067	TRAIL	-0.024	0.0014	1.6e-65	RCC (male)	0.0931687	0.0682634	0.92757	0.172303	4916	3227	8143	FALSE	FALSE	TRUE
rs73037136	A	G	3	171731687	TRAIL	-0.008	0.0011	8.2e-13	RCC (male)	-0.19974	0.0779939	0.0714038	0.0104381	4916	3227	8143	FALSE	FALSE	TRUE
rs73167213	A	G	3	171854323	TRAIL	-0.019	0.003	3.2e-10	RCC (male)	-0.0553022	0.0858901	0.0779199	0.519659	4088	2817	6905	FALSE	FALSE	TRUE
rs73169269	A	C	3	172197545	TRAIL	-0.021	0.0009	1.5e-124	RCC (male)	0.00308205	0.0802072	0.0610861	0.969348	4916	3227	8143	FALSE	FALSE	TRUE
rs73175041	C	G	3	172578988	TRAIL	-0.022	0.0046	2.1e-06	RCC (male)	0.034869	0.0759368	0.9332	0.646102	4916	3227	8143	TRUE	TRUE	FALSE
rs73175066	T	G	3	172656550	TRAIL	-0.018	0.0005	1e-200	RCC (male)	0.0828752	0.0665848	0.921018	0.213258	4916	3227	8143	FALSE	FALSE	TRUE
rs73180277	A	G	3	171733984	TRAIL	-0.014	0.0011	1.3e-33	RCC (male)	-0.0044302	0.0687867	0.0873421	0.948648	4916	3227	8143	FALSE	FALSE	TRUE
rs7431678	A	G	3	172652634	TRAIL	-0.03	0.0001	1e-200	RCC (male)	0.090671	0.0666087	0.900677	0.173435	4916	3227	8143	FALSE	FALSE	TRUE
rs75278014	A	G	3	172241934	TRAIL	-0.036	0.0059	1.2e-09	RCC (male)	-0.0677062	0.0878901	0.946766	0.441091	4916	3227	8143	FALSE	FALSE	TRUE
rs75489499	T	C	3	172503541	TRAIL	-0.067	0.0082	1.9e-16	RCC (male)	0.0659688	0.0968318	0.0608855	0.4957	4293	2962	7255	FALSE	FALSE	TRUE
rs76344120	T	C	3	172192313	TRAIL	-0.082	0.0001	1e-200	RCC (male)	0.0328821	0.0703978	0.931053	0.640435	4916	3227	8143	FALSE	FALSE	TRUE
rs7646507	A	G	3	172476419	TRAIL	-0.038	0.0002	1e-200	RCC (male)	0.0389213	0.070959	0.937692	0.583346	4916	3227	8143	FALSE	FALSE	TRUE
rs76720373	A	G	3	171857014	TRAIL	0.015	0.0005	1e-200	RCC (male)	0.101248	0.0909449	0.0893636	0.265584	2820	2305	5125	FALSE	FALSE	TRUE
rs77775212	A	G	3	172309226	TRAIL	-0.024	0.0009	2.5e-165	RCC (male)	-0.0853919	0.0739983	0.0902289	0.248512	4916	3227	8143	FALSE	FALSE	TRUE
rs78318714	A	G	3	172429961	TRAIL	-0.005	0.0002	3e-116	RCC (male)	-0.0201579	0.0739681	0.910149	0.785221	4916	3227	8143	FALSE	FALSE	TRUE
rs9810131	T	C	3	172108555	TRAIL	-0.027	0.0001	1e-200	RCC (male)	-0.0563272	0.0700199	0.0726394	0.42114	4916	3227	8143	FALSE	FALSE	TRUE
rs9849338	A	C	3	172126476	TRAIL	-0.077	0.0162	2.2e-06	RCC (male)	-0.0825023	0.0374104	0.341426	0.027431	4916	3227	8143	FALSE	FALSE	TRUE
rs9872638	A	G	3	172266364	TRAIL	-0.155	0.0227	7.5e-12	RCC (male)	0.101053	0.0572474	0.112594	0.077531	4916	3227	8143	FALSE	FALSE	TRUE
rs112023341	A	G	19	10696691	sICAM	-0.247	0.0412	2.1e-09	RCC (male)	0.00744174	0.0644879	0.0892428	0.90813	4916	3227	8143	FALSE	FALSE	TRUE
rs112917725	T	C	19	10232339	sICAM	0.165	0.036	4.7e-06	RCC (male)	-0.0339366	0.0740892	0.110268	0.646916	4522	3049	7571	FALSE	FALSE	TRUE
rs1988068	A	G	19	10330012	sICAM	-0.113	0.0232	9.9e-07	RCC (male)	-0.0519068	0.0456679	0.214923	0.255699	4916	3227	8143	FALSE	FALSE	TRUE
rs34196120	C	T	19	10117420	sICAM	0.093	0.0196	2.4e-06	RCC (male)	-0.00234039	0.0354146	0.506823	0.94731	4916	3227	8143	FALSE	FALSE	TRUE
rs5030347	A	C	19	10384604	sICAM	-0.143	0.0245	6.3e-09	RCC (male)	-0.0220241	0.0474212	0.228189	0.642335	4916	3227	8143	FALSE	FALSE	TRUE
rs5030390	A	G	19	10382537	sICAM	-0.294	0.0453	9.3e-11	RCC (male)	0.00293935	0.0708038	0.0635867	0.966886	4916	3227	8143	FALSE	FALSE	TRUE
rs5498	G	A	19	10395683	sICAM	0.127	0.0197	9e-11	RCC (male)	0.011679	0.0344869	0.435604	0.734874	4916	3227	8143	FALSE	FALSE	TRUE
rs62130043	G	A	19	10821054	sICAM	0.086	0.0211	4.4e-05	RCC (male)	-0.013208	0.0389248	0.669016	0.734368	4916	3227	8143	FALSE	FALSE	TRUE
rs62131898	G	A	19	10626428	sICAM	0.125	0.0268	3.2e-06	RCC (male)	0.0546257	0.0707666	0.141917	0.440165	4916	3227	8143	FALSE	FALSE	TRUE
rs7250419	G	A	19	10127126	sICAM	0.102	0.0259	8.9e-05	RCC (male)	-0.0356009	0.0433004	0.744647	0.410973	4916	3227	8143	FALSE	FALSE	TRUE
rs7252897	T	C	19	10540971	sICAM	0.211	0.0244	5.3e-18	RCC (male)	-0.043296	0.0524295	0.122538	0.408921	4916	3227	8143	FALSE	FALSE	TRUE
rs7256672	G	T	19	10579474	sICAM	-0.146	0.0215	1.1e-11	RCC (male)	-0.0527651	0.0356449	0.347987	0.138793	4916	3227	8143	FALSE	FALSE	TRUE
rs73013009	A	T	19	10240241	sICAM	0.199	0.0458	1.4e-05	RCC (male)	0.134664	0.12761	0.0552427	0.291299	2777	2380	5157	TRUE	TRUE	FALSE
rs74827019	T	C	19	10403603	sICAM	0.176	0.0419	2.7e-05	RCC (male)	0.0992455	0.0733779	0.0719525	0.176207	4916	3227	8143	FALSE	FALSE	TRUE
rs78256348	T	C	19	10691307	sICAM	0.1	0.0227	1.1e-05	RCC (male)	0.00834151	0.0495096	0.203345	0.866204	4916	3227	8143	FALSE	FALSE	TRUE
rs78671428	T	G	19	10707400	sICAM	-0.256	0.0419	9.2e-10	RCC (male)	0.0220009	0.0648352	0.0881114	0.734357	4916	3227	8143	FALSE	FALSE	TRUE
rs8111930	G	A	19	10368050	sICAM	-0.254	0.0349	3e-13	RCC (male)	0.0162794	0.0536427	0.884745	0.761525	4916	3227	8143	FALSE	FALSE	TRUE
rs112255380	A	G	17	32560344	MCP1	-0.02	0.0013	3e-53	RCC (male)	0.148997	0.182927	0.946789	0.415349	1492	1716	3208	FALSE	FALSE	TRUE
rs12601658	A	T	17	32533423	MCP1	-0.074	0.0152	1.2e-06	RCC (male)	-0.112272	0.0414711	0.234704	0.00678481	4916	3227	8143	TRUE	TRUE	FALSE
rs1594542	A	T	17	32654317	MCP1	-0.054	0.0131	4.4e-05	RCC (male)	-0.0935125	0.0379694	0.367591	0.0137842	4916	3227	8143	TRUE	TRUE	FALSE
rs1948336	A	G	17	32178164	MCP1	0.001	#N/A	1e-200	RCC (male)	0.0175613	0.069556	0.0660582	0.800672	4916	3227	8143	FALSE	FALSE	FALSE
rs295092	C	G	17	32790414	MCP1	-0.015	0.0019	2.3e-16	RCC (male)	0.00232474	0.078565	0.944044	0.976394	4916	3227	8143	TRUE	TRUE	FALSE
rs34380334	T	G	17	32141825	MCP1	0.011	0.0008	1.3e-36	RCC (male)	-0.0205316	0.069597	0.924963	0.767988	4916	3227	8143	FALSE	FALSE	TRUE
rs57487960	A	G	17	32945513	MCP1	-0.029	#N/A	1e-200	RCC (male)	-0.0384749	0.069439	0.931643	0.579523	4916	3227	8143	FALSE	FALSE	FALSE
rs62056820	T	C	17	32326550	MCP1	-0.024	0.0029	1.7e-17	RCC (male)	-0.262087	0.0985261	0.946538	0.00781234	4916	3227	8143	FALSE	FALSE	TRUE
rs62057446	T	C	17	32291020	MCP1	-0.023	0.0032	7.8e-13	RCC (male)	0.0853572	0.0772227	0.938755	0.269013	4916	3227	8143	FALSE	FALSE	TRUE
rs74602403	C	G	17	32897155	MCP1	-0.017	0.003	6.9e-09	RCC (male)	0.140247	0.113583	0.940962	0.216922	4700	3146	7846	TRUE	TRUE	FALSE
rs78914963	A	G	17	32340667	MCP1	-0.019	0.0019	6.1e-25	RCC (male)	-0.268068	0.105622	0.0603543	0.0111489	2295	2259	4554	FALSE	FALSE	TRUE
rs8070924	A	G	17	33078801	MCP1	0.009	0.0013	3.2e-11	RCC (male)	-0.112697	0.0814577	0.0500224	0.16651	4916	3227	8143	FALSE	FALSE	TRUE
rs9303671	T	C	17	32368584	MCP1	-0.017	0.0003	1e-200	RCC (male)	-0.252935	0.134994	0.0705761	0.0609746	2522	2259	4781	FALSE	FALSE	TRUE
rs112689088	T	C	17	34307457	MIP1a	0.089	0.0189	2.6e-06	RCC (male)	0.176501	0.0696282	0.921124	0.0112476	4916	3227	8143	FALSE	FALSE	TRUE
rs1127790	A	G	17	34304247	MIP1a	0.083	0.0185	8.1e-06	RCC (male)	0.0212463	0.0549262	0.138066	0.698893	4916	3227	8143	FALSE	FALSE	TRUE
rs11651338	T	C	17	34816489	MIP1a	0.122	0.0116	1e-25	RCC (male)	0.0169497	0.0391819	0.618044	0.665313	4916	3227	8143	FALSE	FALSE	TRUE
rs117010890	T	C	17	34916971	MIP1a	-0.211	0.0281	6.1e-14	RCC (male)	0.0303382	0.15777	0.930106	0.847512	1719	1716	3435	FALSE	FALSE	TRUE
rs12948732	T	C	17	34462907	MIP1a	-0.216	0.018	5.1e-33	RCC (male)	0.137036	0.0825362	0.12847	0.0968522	1892	1872	3764	FALSE	FALSE	TRUE
rs1542611	T	G	17	34848436	MIP1a	-0.105	0.0178	3.8e-09	RCC (male)	-0.0915093	0.06397	0.0855067	0.152573	4916	3227	8143	FALSE	FALSE	TRUE
rs1634517	A	C	17	34432403	MIP1a	0.401	0.0117	1e-200	RCC (male)	-0.0600466	0.0403545	0.261983	0.136757	4916	3227	8143	FALSE	FALSE	TRUE
rs16971993	T	C	17	34445397	MIP1a	0.162	0.0241	1.8e-11	RCC (male)	0.249923	0.101967	0.0832092	0.014245	1719	1716	3435	FALSE	FALSE	TRUE
rs16972027	A	G	17	34451097	MIP1a	0.131	0.0232	1.7e-08	RCC (male)	0.0913798	0.100129	0.930643	0.36144	1892	1872	3764	FALSE	FALSE	TRUE
rs2735835	A	G	17	34393296	MIP1a	0.081	0.0108	1e-13	RCC (male)	0.0228293	0.0398384	0.48639	0.566613	4916	3227	8143	FALSE	FALSE	TRUE
rs2840162	A	G	17	34392547	MIP1a	0.194	0.0174	1.2e-28	RCC (male)	-0.0253544	0.059524	0.90639	0.670142	4916	3227	8143	FALSE	FALSE	TRUE
rs41356845	C	G	17	34325248	MIP1a	-0.121	0.0162	7.9e-14	RCC (male)	-0.0016807	0.0577809	0.101967	0.976795	4916	3227	8143	TRUE	TRUE	FALSE
rs4795113	C	G	17	34478464	MIP1a	-0.103	0.0195	1.3e-07	RCC (male)	0.0566815	0.101464	0.115515	0.576409	1719	1716	3435	TRUE	TRUE	FALSE
rs4796217	T	C	17	34819191	MIP1a	0.117	0.0119	7.6e-23	RCC (male)	0.0286067	0.0377832	0.715676	0.448975	4916	3227	8143	FALSE	FALSE	TRUE
rs56121841	T	G	17	34363587	MIP1a	-0.111	0.0118	4.5e-21	RCC (male)	-0.0362453	0.0391819	0.685835	0.354939	4916	3227	8143	FALSE	FALSE	TRUE
rs62079697	T	C	17	34393028	MIP1a	0.193	0.0174	1.2e-28	RCC (male)	-0.0274398	0.059813	0.906486	0.646406	4916	3227	8143	FALSE	FALSE	TRUE
rs62081560	T	G	17	34442541	MIP1a	0.169	0.0139	4.4e-34	RCC (male)	0.0307758	0.0521615	0.781592	0.555184	4916	3227	8143	FALSE	FALSE	TRUE
rs66967287	T	C	17	34352005	MIP1a	-0.122	0.0178	7.6e-12	RCC (male)	0.0293206	0.0633372	0.0910028	0.643416	4916	3227	8143	FALSE	FALSE	TRUE
rs67943086	A	G	17	34357820	MIP1a	0.132	0.0185	9e-13	RCC (male)	-0.076041	0.0640718	0.901502	0.235302	4916	3227	8143	FALSE	FALSE	TRUE
rs7208788	A	G	17	34823204	MIP1a	-0.059	0.015	8.9e-05	RCC (male)	0.126654	0.0561257	0.143015	0.0240325	4916	3227	8143	FALSE	FALSE	TRUE
rs8082120	A	G	17	34445325	MIP1a	-0.141	0.015	4e-21	RCC (male)	-0.0704345	0.105609	0.276742	0.504814	1719	1716	3435	FALSE	FALSE	TRUE
rs854462	A	G	17	34386090	MIP1a	0.174	0.015	5.1e-31	RCC (male)	-0.0327668	0.0510708	0.873481	0.521135	4916	3227	8143	FALSE	FALSE	TRUE
rs854658	A	G	17	34352666	MIP1a	0.082	0.0105	7.9e-15	RCC (male)	-0.0166093	0.0345723	0.562023	0.630927	4916	3227	8143	FALSE	FALSE	TRUE
rs854660	A	G	17	34354803	MIP1a	-0.099	0.0106	1.1e-20	RCC (male)	-0.0173402	0.0371204	0.484602	0.640403	4916	3227	8143	FALSE	FALSE	TRUE
rs854675	T	C	17	34359900	MIP1a	-0.101	0.0181	2.5e-08	RCC (male)	-0.0308832	0.0609312	0.10478	0.612257	4916	3227	8143	FALSE	FALSE	TRUE
rs868340	A	T	17	34832620	MIP1a	-0.057	0.0106	7.1e-08	RCC (male)	0.0257888	0.037685	0.502538	0.49377	4916	3227	8143	TRUE	TRUE	FALSE
rs9911791	A	G	17	34820996	MIP1a	0.134	0.0145	3.1e-20	RCC (male)	0.122408	0.0513864	0.841029	0.0172139	4916	3227	8143	FALSE	FALSE	TRUE
rs1128930	A	C	6	44200325	VEGF	-0.04	0.0087	3.5e-06	RCC (male)	-0.0299535	0.0361952	0.637336	0.407923	4916	3227	8143	FALSE	FALSE	TRUE
rs12214523	T	C	6	43939958	VEGF	0.056	0.0086	5.4e-11	RCC (male)	-0.0223135	0.0358216	0.508178	0.533347	4916	3227	8143	FALSE	FALSE	TRUE
rs1631155	A	G	6	43951967	VEGF	0.087	0.0097	3.3e-19	RCC (male)	0.00795015	0.0421931	0.780823	0.850545	4916	3227	8143	FALSE	FALSE	TRUE
rs17209449	C	G	6	43935267	VEGF	-0.124	0.0141	2.2e-18	RCC (male)	0.00710414	0.0850765	0.0813175	0.933452	2522	2259	4781	TRUE	TRUE	FALSE
rs2782256	A	G	6	43688343	VEGF	0.041	0.0087	2e-06	RCC (male)	-0.0444539	0.0353279	0.394155	0.208274	4916	3227	8143	FALSE	FALSE	TRUE
rs4349808	T	C	6	43924774	VEGF	0.262	0.0084	1e-200	RCC (male)	0.0113115	0.0346141	0.536783	0.743827	4916	3227	8143	FALSE	FALSE	TRUE
rs62401231	A	G	6	43898150	VEGF	0.079	0.0088	5.1e-19	RCC (male)	0.0891548	0.0370335	0.676656	0.0160661	4916	3227	8143	FALSE	FALSE	TRUE
rs72863966	A	C	6	43872093	VEGF	-0.064	0.0095	2e-11	RCC (male)	0.0527181	0.0480205	0.274078	0.272281	4605	3175	7780	FALSE	FALSE	TRUE
rs75116661	A	C	6	43925775	VEGF	-0.146	0.017	1.1e-17	RCC (male)	-0.156377	0.0665238	0.890417	0.0187385	4916	3227	8143	FALSE	FALSE	TRUE
rs77518248	T	C	6	44087957	VEGF	0.099	0.018	3.6e-08	RCC (male)	-0.109977	0.0807339	0.0552414	0.17313	4916	3227	8143	FALSE	FALSE	TRUE
rs7761137	A	G	6	44151490	VEGF	0.045	0.0098	3.6e-06	RCC (male)	0.0564187	0.0402833	0.241972	0.161349	4916	3227	8143	FALSE	FALSE	TRUE
rs7763358	T	C	6	44139869	VEGF	0.058	0.0143	5.1e-05	RCC (male)	-0.0232296	0.0810556	0.0511375	0.774427	4916	3227	8143	FALSE	FALSE	TRUE
rs7765264	A	G	6	43974807	VEGF	0.087	0.0155	2e-08	RCC (male)	0.0519901	0.0802941	0.0552683	0.517311	4916	3227	8143	FALSE	FALSE	TRUE
rs78135777	A	G	6	43933264	VEGF	0.225	0.0194	3.6e-31	RCC (male)	0.226342	0.0969871	0.0687031	0.0196097	2905	2518	5423	FALSE	FALSE	TRUE
rs80075573	A	T	6	43924058	VEGF	0.164	0.0159	5.3e-25	RCC (male)	-0.0436221	0.0634713	0.0923563	0.491911	4916	3227	8143	TRUE	TRUE	FALSE
rs9381268	T	C	6	43933895	VEGF	0.111	0.0126	1.3e-18	RCC (male)	-0.0174999	0.0445284	0.382901	0.694315	4916	3227	8143	FALSE	FALSE	TRUE
rs9381291	T	G	6	44105715	VEGF	0.038	0.0086	8.6e-06	RCC (male)	0.0249749	0.0371722	0.348112	0.501665	4916	3227	8143	FALSE	FALSE	TRUE
rs9394981	A	G	6	44008747	VEGF	0.048	0.0088	5e-08	RCC (male)	0.0385389	0.0369409	0.655131	0.296829	4916	3227	8143	FALSE	FALSE	TRUE
rs9462937	T	G	6	43846430	VEGF	0.048	0.0101	2.1e-06	RCC (male)	-0.0767321	0.0409848	0.26326	0.0611777	4916	3227	8143	FALSE	FALSE	TRUE
rs9472153	A	G	6	43882612	VEGF	0.045	0.0087	2.9e-07	RCC (male)	0.0342531	0.0396105	0.443659	0.387177	4916	3227	8143	FALSE	FALSE	TRUE
rs114189538	A	G	2	113821082	IL-1ra	-0.167	0.0222	6.2e-14	RCC (male)	0.128921	0.0776257	0.0619998	0.096753	4916	3227	8143	FALSE	FALSE	TRUE
rs1191686	T	C	2	114094703	IL-1ra	-0.072	0.0131	4.3e-08	RCC (male)	-0.0482358	0.0453085	0.179434	0.287053	4916	3227	8143	FALSE	FALSE	TRUE
rs1491585	A	G	2	114003621	IL-1ra	-0.075	0.0107	2e-12	RCC (male)	0.0177934	0.0341251	0.518393	0.602077	4916	3227	8143	FALSE	FALSE	TRUE
rs1867868	T	C	2	114162983	IL-1ra	0.063	0.0106	2.2e-09	RCC (male)	0.00133762	0.0374197	0.479347	0.971485	4916	3227	8143	FALSE	FALSE	TRUE
rs3783548	A	G	2	113533333	IL-1ra	0.086	0.0207	3.4e-05	RCC (male)	0.0666342	0.074162	0.914073	0.368922	4916	3227	8143	FALSE	FALSE	TRUE
rs45592842	T	G	2	113943063	IL-1ra	0.095	0.023	3.8e-05	RCC (male)	-0.196439	0.0748601	0.916073	0.00868849	4916	3227	8143	FALSE	FALSE	TRUE
rs4591347	T	C	2	113658705	IL-1ra	-0.101	0.0149	1.7e-11	RCC (male)	0.0494409	0.0515279	0.126557	0.337308	4916	3227	8143	FALSE	FALSE	TRUE
rs62157451	C	G	2	113608418	IL-1ra	-0.096	0.0226	2.3e-05	RCC (male)	-0.0261502	0.0771755	0.0761678	0.73473	4916	3227	8143	TRUE	TRUE	FALSE
rs6723639	T	C	2	113872238	IL-1ra	-0.066	0.0133	7.8e-07	RCC (male)	-0.109673	0.0464228	0.191885	0.0181531	4916	3227	8143	FALSE	FALSE	TRUE
rs6734238	A	G	2	113841030	IL-1ra	0.204	0.0104	2.5e-85	RCC (male)	0.00477768	0.0357045	0.612777	0.893552	4916	3227	8143	FALSE	FALSE	TRUE
rs6743376	A	C	2	113832333	IL-1ra	-0.182	0.0107	3.5e-65	RCC (male)	0.0472702	0.0355539	0.622253	0.18367	4916	3227	8143	FALSE	FALSE	TRUE
rs72829856	A	G	2	113913287	IL-1ra	0.213	0.0196	3e-27	RCC (male)	-0.0608185	0.070128	0.09457	0.385805	4916	3227	8143	FALSE	FALSE	TRUE
rs72831808	C	G	2	113979355	IL-1ra	0.124	0.0252	9.7e-07	RCC (male)	-0.0298813	0.0750237	0.0707214	0.690415	4916	3227	8143	TRUE	TRUE	FALSE
rs74667587	A	G	2	113895079	IL-1ra	-0.149	0.0141	2.7e-26	RCC (male)	0.094244	0.0453925	0.182445	0.0378754	4916	3227	8143	FALSE	FALSE	TRUE
rs7584409	A	G	2	113742734	IL-1ra	-0.086	0.0116	9.5e-14	RCC (male)	-0.0351428	0.037597	0.694812	0.349932	4916	3227	8143	FALSE	FALSE	TRUE
rs7594852	T	C	2	113521754	IL-1ra	0.045	0.0103	1.3e-05	RCC (male)	-0.00969473	0.0347762	0.513086	0.780418	4916	3227	8143	FALSE	FALSE	TRUE
rs9308676	A	G	2	113428167	IL-1ra	0.043	0.0109	7.4e-05	RCC (male)	-0.0165287	0.0345707	0.437943	0.63257	4916	3227	8143	FALSE	FALSE	TRUE
rs115497794	A	G	6	31328974	TNF-A	0.126	0.0291	1.4e-05	RCC (male)	0.0185163	0.0680645	0.107376	0.785591	4916	3227	8143	FALSE	FALSE	TRUE
rs2429642	A	G	6	31486962	TNF-A	-0.077	0.0194	8e-05	RCC (male)	0.101103	0.0453548	0.172142	0.0258028	4916	3227	8143	FALSE	FALSE	TRUE
rs116947254	A	G	15	81786092	IL-16	-0.057	0.0123	3.3e-06	RCC (male)	-0.0788948	0.0904695	0.0532258	0.383176	4916	3227	8143	FALSE	FALSE	TRUE
rs12913587	A	G	15	81836114	IL-16	-0.022	0.0051	1.7e-05	RCC (male)	0.00463666	0.0371167	0.556891	0.900586	4916	3227	8143	FALSE	FALSE	TRUE
rs1482937	C	G	15	81811499	IL-16	-0.028	0.006	2.8e-06	RCC (male)	-0.000924897	0.0447048	0.788559	0.983494	4916	3227	8143	TRUE	TRUE	FALSE
rs1848707	A	G	15	81421792	IL-16	-0.024	0.0047	3.1e-07	RCC (male)	0.0764778	0.040055	0.362513	0.0562208	4916	3227	8143	FALSE	FALSE	TRUE
rs35000575	A	C	15	81439638	IL-16	-0.045	0.0076	3.8e-09	RCC (male)	0.0291461	0.0618783	0.123485	0.637624	4916	3227	8143	FALSE	FALSE	TRUE
rs35254208	A	T	15	81481945	IL-16	-0.041	0.0077	1.4e-07	RCC (male)	-0.282763	0.0855368	0.187724	0.000947241	2326	2104	4430	TRUE	TRUE	FALSE
rs3848180	T	G	15	81596590	IL-16	0.099	0.0041	1.1e-129	RCC (male)	-0.0283727	0.0347565	0.581276	0.414313	4916	3227	8143	FALSE	FALSE	TRUE
rs4128767	A	G	15	81543407	IL-16	-0.051	0.0047	2.1e-27	RCC (male)	0.00752833	0.0374435	0.694024	0.840653	4916	3227	8143	FALSE	FALSE	TRUE
rs4778890	C	G	15	81589648	IL-16	0.448	0.0089	1e-200	RCC (male)	-0.0334319	0.071066	0.935227	0.638045	4916	3227	8143	TRUE	TRUE	FALSE
rs4778893	A	G	15	81611253	IL-16	-0.063	0.0067	3.9e-21	RCC (male)	0.0201835	0.047621	0.155543	0.671685	4916	3227	8143	FALSE	FALSE	TRUE
rs55889255	A	G	15	81516565	IL-16	0.103	0.0091	5.4e-30	RCC (male)	-0.0660305	0.0655937	0.897761	0.314098	4916	3227	8143	FALSE	FALSE	TRUE
rs58484457	T	C	15	81769674	IL-16	0.035	0.0048	2.5e-13	RCC (male)	-0.0129817	0.0408834	0.720662	0.750841	4916	3227	8143	FALSE	FALSE	TRUE
rs6495562	T	C	15	81612117	IL-16	-0.061	0.0108	1.4e-08	RCC (male)	-0.0109231	0.0747134	0.930813	0.883764	4916	3227	8143	FALSE	FALSE	TRUE
rs7170924	T	G	15	81583139	IL-16	0.024	0.0051	4.1e-06	RCC (male)	0.0251873	0.0402185	0.238652	0.531144	4916	3227	8143	FALSE	FALSE	TRUE
rs7179124	C	G	15	81960730	IL-16	-0.027	0.005	5.8e-08	RCC (male)	-0.0330847	0.0394922	0.284662	0.402169	4916	3227	8143	TRUE	TRUE	FALSE
rs75824993	A	C	15	81494541	IL-16	-0.108	0.0092	9e-32	RCC (male)	0.0816031	0.0681383	0.0948778	0.231069	4916	3227	8143	FALSE	FALSE	TRUE
rs11724468	A	G	4	75086421	GROa	-0.093	0.022	2.5e-05	RCC (male)	-0.0506671	0.0411549	0.749325	0.218273	4916	3227	8143	FALSE	FALSE	TRUE
rs1366949	T	G	4	74739076	GROa	-0.628	0.0221	9.3e-178	RCC (male)	0.045322	0.0409702	0.76331	0.268632	4916	3227	8143	FALSE	FALSE	TRUE
rs17202249	T	C	4	74617243	GROa	0.245	0.0554	1e-05	RCC (male)	-0.103098	0.0764943	0.0956315	0.177729	2295	2259	4554	FALSE	FALSE	TRUE
rs34700776	T	G	4	74527305	GROa	0.092	0.0198	3.4e-06	RCC (male)	0.0455669	0.0363616	0.626823	0.210147	4916	3227	8143	FALSE	FALSE	TRUE
rs34858592	A	G	4	74749301	GROa	0.216	0.0346	3.9e-10	RCC (male)	0.134098	0.0819171	0.876195	0.101631	1492	1716	3208	FALSE	FALSE	TRUE
rs3775488	T	C	4	74862852	GROa	-0.101	0.0226	7.2e-06	RCC (male)	0.0167614	0.0462231	0.661695	0.716889	4605	3175	7780	FALSE	FALSE	TRUE
rs6815457	A	G	4	74714003	GROa	-0.158	0.0216	3e-13	RCC (male)	0.011287	0.0405982	0.753355	0.781	4916	3227	8143	FALSE	FALSE	TRUE
rs6853814	T	C	4	74811622	GROa	-0.14	0.0301	3.4e-06	RCC (male)	0.113841	0.0666109	0.128369	0.0874438	2295	2259	4554	FALSE	FALSE	TRUE
rs72855280	A	C	4	74835131	GROa	0.826	0.0443	1.2e-77	RCC (male)	0.00270446	0.073128	0.059542	0.970499	4916	3227	8143	FALSE	FALSE	TRUE
rs75495477	A	G	4	74455628	GROa	-0.17	0.0363	2.6e-06	RCC (male)	0.0428852	0.0739354	0.0588538	0.561891	4916	3227	8143	FALSE	FALSE	TRUE
rs79320966	A	C	4	74988426	GROa	0.201	0.0419	1.5e-06	RCC (male)	-0.0556733	0.0860376	0.935222	0.51758	4916	3227	8143	FALSE	FALSE	TRUE
rs12450911	A	G	17	32604425	Eotaxin	0.103	0.0202	3.6e-07	RCC (male)	0.0990951	0.0470031	0.831544	0.0350079	4916	3227	8143	FALSE	FALSE	TRUE
rs1860189	A	G	17	32578358	Eotaxin	0.101	0.0203	5.7e-07	RCC (male)	0.101286	0.0468774	0.830684	0.0307218	4916	3227	8143	FALSE	FALSE	TRUE
rs28481802	A	G	17	32676872	Eotaxin	0.081	0.0175	3.7e-06	RCC (male)	0.0109757	0.0479706	0.242752	0.819024	4916	3227	8143	FALSE	FALSE	TRUE
rs4471731	A	G	17	32556165	Eotaxin	0.063	0.0157	6.7e-05	RCC (male)	0.0624145	0.0355964	0.628964	0.0795344	4916	3227	8143	FALSE	FALSE	TRUE
rs77569276	C	G	17	32534568	Eotaxin	0.101	0.0204	7.3e-07	RCC (male)	0.0913892	0.0461479	0.818741	0.0476637	4916	3227	8143	TRUE	TRUE	FALSE
rs9675315	T	C	17	32541260	Eotaxin	0.064	0.0156	4.2e-05	RCC (male)	0.09294	0.0357966	0.604697	0.00942228	4916	3227	8143	FALSE	FALSE	TRUE
rs12508444	T	C	4	76750708	IP-10	-0.084	0.0172	1.2e-06	RCC (male)	-0.0546584	0.0431227	0.657926	0.204973	4916	3227	8143	FALSE	FALSE	TRUE
rs13141895	T	C	4	77077885	IP-10	-0.114	0.022	2.1e-07	RCC (male)	0.0346276	0.0465427	0.829946	0.456878	4916	3227	8143	FALSE	FALSE	TRUE
rs4512021	A	G	4	76954407	IP-10	-0.077	0.0152	4.2e-07	RCC (male)	0.0038828	0.0343521	0.442815	0.910007	4916	3227	8143	FALSE	FALSE	TRUE
rs76467436	A	G	4	76677445	IP-10	-0.172	0.033	1.8e-07	RCC (male)	-0.065887	0.0853497	0.93055	0.440135	4916	3227	8143	FALSE	FALSE	TRUE
rs12722497	C	A	10	6095928	IL-2ra	-0.629	0.0482	6.9e-39	RCC (male)	-0.00100046	0.0570931	0.89405	0.986019	4916	3227	8143	FALSE	FALSE	TRUE
rs12722588	C	T	10	6060433	IL-2ra	0.334	0.0334	1.6e-23	RCC (male)	0.0786562	0.0461253	0.823144	0.0881438	4916	3227	8143	FALSE	FALSE	TRUE
rs2182409	C	T	10	6209218	IL-2ra	-0.12	0.0249	1.5e-06	RCC (male)	-0.0478955	0.0383069	0.701522	0.211186	4916	3227	8143	FALSE	FALSE	TRUE
rs3136613	C	T	10	6020749	IL-2ra	0.096	0.024	6.4e-05	RCC (male)	0.0564529	0.0353013	0.587779	0.109782	4916	3227	8143	FALSE	FALSE	TRUE
rs3136614	G	A	10	6005674	IL-2ra	0.165	0.0363	5.3e-06	RCC (male)	-0.0257193	0.0422444	0.209798	0.542642	4916	3227	8143	FALSE	FALSE	TRUE
rs4747891	G	C	10	6188119	IL-2ra	0.18	0.0375	1.6e-06	RCC (male)	0.110623	0.0598183	0.875549	0.0644118	4916	3227	8143	TRUE	TRUE	FALSE
rs676063	G	T	10	5986900	IL-2ra	0.146	0.0354	3.7e-05	RCC (male)	0.0489121	0.0652766	0.791477	0.453673	1926	1948	3874	FALSE	FALSE	TRUE
rs7077067	C	T	10	6132692	IL-2ra	0.111	0.024	3.7e-06	RCC (male)	0.0644697	0.0348234	0.519403	0.0641215	4916	3227	8143	FALSE	FALSE	TRUE
rs7084255	T	A	10	6184167	IL-2ra	0.134	0.0304	1e-05	RCC (male)	0.0665122	0.0427252	0.754286	0.119531	4916	3227	8143	TRUE	TRUE	FALSE
rs7898286	G	T	10	6009462	IL-2ra	-0.119	0.0252	2.5e-06	RCC (male)	-0.0224285	0.0351273	0.603252	0.523154	4916	3227	8143	FALSE	FALSE	TRUE
rs9423654	G	C	10	5605334	IL-2ra	0.135	0.0283	1.7e-06	RCC (male)	-0.0345736	0.063904	0.325446	0.588491	4466	3118	7584	TRUE	TRUE	FALSE
rs2070074	G	A	9	34649442	CTACK	-0.44	0.0372	2.3e-32	RCC (male)	-0.0251861	0.062961	0.0825427	0.689136	4916	3227	8143	FALSE	FALSE	TRUE
rs75842242	C	A	9	34587241	CTACK	0.172	0.0409	2.5e-05	RCC (male)	-0.0689117	0.0723656	0.936566	0.340959	4916	3227	8143	FALSE	FALSE	TRUE
rs867811	C	T	9	34663798	CTACK	-0.185	0.0258	7.4e-13	RCC (male)	-0.0498055	0.0352332	0.601285	0.157481	4916	3227	8143	FALSE	FALSE	TRUE
rs2251660	C	A	17	34252537	RANTES	-0.183	0.0356	2.6e-07	RCC (male)	0.114433	0.0476858	0.154762	0.0164074	4916	3227	8143	FALSE	FALSE	TRUE
rs2330634	G	C	22	24250795	MIF	-0.155	0.0248	4.5e-10	RCC (male)	0.00132757	0.0358806	0.59087	0.970485	4916	3227	8143	TRUE	TRUE	FALSE
rs2739327	T	A	22	24334023	MIF	-0.126	0.03	2.9e-05	RCC (male)	-0.00138045	0.0869257	0.251005	0.987329	2326	2104	4430	TRUE	TRUE	FALSE
rs34740816	G	A	3	159965219	IL12p70	-0.116	0.0296	8.2e-05	RCC (male)	-0.0158462	0.0599487	0.870971	0.791526	4916	3227	8143	FALSE	FALSE	TRUE
rs35886564	T	C	19	51283589	SCGFb	-0.106	0.0248	1.8e-05	RCC (male)	-0.0147937	0.0384866	0.593347	0.700691	4916	3227	8143	FALSE	FALSE	TRUE
rs62112533	T	C	19	51233758	SCGFb	-0.169	0.028	1.5e-09	RCC (male)	0.0100283	0.0415197	0.250851	0.809144	4916	3227	8143	FALSE	FALSE	TRUE
rs3917010	C	A	1	101190866	sVCAM	-0.098	0.0232	2.1e-05	RCC (male)	0.00358708	0.0414396	0.23709	0.93102	4916	3227	8143	FALSE	FALSE	TRUE
rs3917412	T	C	1	169700502	SeSelectin	0.115	0.0219	1.3e-07	RCC (male)	-0.0308934	0.0392638	0.261548	0.431389	4916	3227	8143	FALSE	FALSE	TRUE
rs60425295	T	C	1	169716281	SeSelectin	0.104	0.0252	3.9e-05	RCC (male)	0.0123042	0.056049	0.890631	0.82624	4916	3227	8143	FALSE	FALSE	TRUE
rs55876513	G	T	4	76883698	MIG	-0.164	0.0254	1e-10	RCC (male)	-0.0756245	0.0400664	0.264188	0.0590961	4916	3227	8143	FALSE	FALSE	TRUE
rs57349960	CG	C	7	22519455	IL-6	0.061	0.0153	6.3e-05	RCC (male)	-0.0594885	0.0354619	0.595765	0.0934387	4916	3227	8143	FALSE	FALSE	TRUE
rs5745687	T	C	7	81359051	HGF	-0.301	0.0405	1.1e-13	RCC (male)	0.100383	0.0708423	0.0603091	0.156486	4916	3227	8143	FALSE	FALSE	TRUE
rs73149798	A	T	7	80982822	HGF	-0.01	0.0001	1e-200	RCC (male)	0.179554	0.101352	0.950973	0.0764616	4916	3227	8143	TRUE	TRUE	FALSE
rs5757272	A	G	22	39157384	PDGFbb	-0.045	0.0113	7.8e-05	RCC (male)	-0.0974552	0.0377634	0.443913	0.00986055	4916	3227	8143	FALSE	FALSE	TRUE
rs62465622	C	T	7	101015523	activePAI	-0.106	0.0263	5.4e-05	RCC (male)	-0.0262227	0.0501845	0.149823	0.601305	4916	3227	8143	FALSE	FALSE	TRUE
rs6473130	C	A	8	79862570	IL-7	-0.098	0.0251	9.7e-05	RCC (male)	0.0237983	0.0375107	0.672462	0.525794	4916	3227	8143	FALSE	FALSE	TRUE
rs7655660	A	G	4	74589597	IL-8	-0.188	0.0237	2.7e-15	RCC (male)	-0.162668	0.0976636	0.0616868	0.0957942	2522	2259	4781	FALSE	FALSE	TRUE

## Sheet: Supplementary Table 5
exposure	outcome	method	No of SNPs	beta	se	pval
TRAIL	RCC (female)	Weighted median	35	0.751093	0.277757	0.00684815
TRAIL	RCC (female)	MR Egger	35	0.768058	0.339654	0.0304562
TRAIL	RCC (female)	Inverse variance weighted	35	0.397192	0.203186	0.0506046
IL-6	RCC (female)	Wald ratio	1	-1.41935	0.729018	0.0515433
MCP1	RCC (female)	Weighted median	7	-6.17584	3.2998	0.0612647
IL-16	RCC (female)	Weighted median	13	0.628783	0.350536	0.0728487
MCP1	RCC (female)	MR Egger	7	-16.347	7.37307	0.0774079
sICAM	RCC (female)	Weighted median	16	-0.232759	0.144124	0.106312
IL-2ra	RCC (female)	Inverse variance weighted	8	-0.128759	0.0823739	0.118028
IP-10	RCC (female)	Weighted median	4	-0.517922	0.33975	0.127403
IL12p70	RCC (female)	Wald ratio	1	0.948249	0.655106	0.147764
IL-16	RCC (female)	Inverse variance weighted	13	0.387635	0.271732	0.153715
IL-2ra	RCC (female)	Weighted median	8	-0.136359	0.0969447	0.159555
VEGF	RCC (female)	Inverse variance weighted	18	0.170884	0.131036	0.192202
IL-16	RCC (female)	MR Egger	13	0.764227	0.553389	0.194692
IP-10	RCC (female)	Inverse variance weighted	4	-0.356854	0.28816	0.215572
MCP3	RCC (female)	Weighted median	10	-0.0991816	0.0809935	0.22074
RANTES	RCC (female)	Wald ratio	1	-0.380139	0.319243	0.233752
MCP3	RCC (female)	MR Egger	10	-0.20889	0.16771	0.248174
MCP3	RCC (female)	Inverse variance weighted	10	-0.0746794	0.0650022	0.250608
IL-1ra	RCC (female)	Inverse variance weighted	15	-0.126818	0.119087	0.286914
Eotaxin	RCC (female)	Weighted median	5	0.373291	0.351996	0.288917
Eotaxin	RCC (female)	Inverse variance weighted	5	0.301863	0.290162	0.298189
VEGF	RCC (female)	Weighted median	18	0.159678	0.157152	0.309594
IL-2ra	RCC (female)	MR Egger	8	-0.146901	0.133961	0.31487
MIP1b	RCC (female)	Inverse variance weighted	20	0.118354	0.117812	0.315091
TNF-A	RCC (female)	Inverse variance weighted	2	0.466767	0.482495	0.333343
IL-7	RCC (female)	Wald ratio	1	-0.459446	0.476872	0.335318
HGF	RCC (female)	Inverse variance weighted	2	-0.290822	0.309442	0.347306
SCF	RCC (female)	MR Egger	3	4.97114	3.23113	0.366922
MCSF	RCC (female)	Weighted median	11	-0.170542	0.196889	0.386391
MIP1b	RCC (female)	Weighted median	20	0.122234	0.144667	0.398147
activePAI	RCC (female)	Wald ratio	1	-0.504712	0.598384	0.398972
SCF	RCC (female)	Inverse variance weighted	3	0.381091	0.453261	0.400473
MCP1	RCC (female)	Inverse variance weighted	7	-2.11979	2.77132	0.44433
VEGF	RCC (female)	MR Egger	18	0.163898	0.216979	0.461009
MIP1b	RCC (female)	MR Egger	20	0.130472	0.174754	0.464943
MIP1a	RCC (female)	Inverse variance weighted	24	-0.0690381	0.0953645	0.469103
GROa	RCC (female)	Inverse variance weighted	11	0.0402735	0.0596108	0.49929
MCSF	RCC (female)	Inverse variance weighted	11	-0.101196	0.152139	0.505949
sICAM	RCC (female)	Inverse variance weighted	16	-0.0630437	0.0973843	0.517392
GROa	RCC (female)	Weighted median	11	0.0471712	0.0729786	0.51804
PDGFbb	RCC (female)	Wald ratio	1	0.675203	1.04624	0.518695
CTACK	RCC (female)	Inverse variance weighted	3	0.0750308	0.136727	0.583168
IL-18	RCC (female)	Inverse variance weighted	5	-0.0616315	0.137402	0.653758
CTACK	RCC (female)	Weighted median	3	0.0663747	0.148535	0.654975
SCGFb	RCC (female)	Inverse variance weighted	2	-0.226451	0.554426	0.68295
sICAM	RCC (female)	MR Egger	16	0.102548	0.264071	0.703608
IL-1ra	RCC (female)	MR Egger	15	0.0933742	0.24462	0.708841
CTACK	RCC (female)	MR Egger	3	0.162708	0.336867	0.713547
sVCAM	RCC (female)	Wald ratio	1	-0.186841	0.524165	0.721501
IP-10	RCC (female)	MR Egger	4	-0.480778	1.20522	0.728519
MIP1a	RCC (female)	Weighted median	24	-0.0385439	0.115554	0.738713
IL-18	RCC (female)	Weighted median	5	-0.0434668	0.156556	0.781286
Eotaxin	RCC (female)	MR Egger	5	0.406114	1.35398	0.783804
SCF	RCC (female)	Weighted median	3	0.140645	0.516345	0.785325
MIP1a	RCC (female)	MR Egger	24	0.0503405	0.194258	0.797934
GROa	RCC (female)	MR Egger	11	-0.0223676	0.0871111	0.803129
IL-1ra	RCC (female)	Weighted median	15	-0.0358402	0.154769	0.81687
SeSelectin	RCC (female)	Inverse variance weighted	2	0.142547	0.692755	0.836972
MCSF	RCC (female)	MR Egger	11	-0.0632222	0.382787	0.872466
IL-8	RCC (female)	Wald ratio	1	0.0726021	0.626998	0.907816
IL-18	RCC (female)	MR Egger	5	0.0163931	0.439772	0.972606
MIG	RCC (female)	Wald ratio	1	0.000781889	0.308259	0.997976

## Sheet: Supplementary Table 6
exposure	outcome	egger_intercept	se	pval
IP-10	RCC (female)	0.0126202	0.118315	0.924789
IL-18	RCC (female)	-0.0136888	0.0732918	0.863757
MCSF	RCC (female)	-0.00463986	0.0429178	0.91628
MCP3	RCC (female)	0.0470108	0.0541528	0.410617
sICAM	RCC (female)	-0.027712	0.0410777	0.510902
MCP1	RCC (female)	0.263827	0.128602	0.0954609
VEGF	RCC (female)	0.000907487	0.0220596	0.967695
SCF	RCC (female)	-0.328202	0.22893	0.387742
Eotaxin	RCC (female)	-0.00854505	0.108402	0.942133
HGF	RCC (female)	NA	NA	NA
IL-1ra	RCC (female)	-0.0294761	0.0286037	0.321566
IL-16	RCC (female)	-0.0261039	0.033416	0.451182
MIP1b	RCC (female)	-0.00220226	0.0234562	0.926235
TRAIL	RCC (female)	-0.0323247	0.023723	0.182239
SeSelectin	RCC (female)	NA	NA	NA
MIP1a	RCC (female)	-0.021768	0.0307508	0.48645
IL-2ra	RCC (female)	0.00510826	0.0297462	0.869297
TNF-A	RCC (female)	NA	NA	NA
CTACK	RCC (female)	-0.0248611	0.0872976	0.823376
SCGFb	RCC (female)	NA	NA	NA
GROa	RCC (female)	0.0278599	0.0282513	0.349828

## Sheet: Supplementary Table 7
exposure	outcome	method	Q	Q_df	Q_pval
IL-2ra	RCC (female)	MR Egger	4.71928	6	0.580288
IL-2ra	RCC (female)	Inverse variance weighted	4.74877	7	0.690591
sICAM	RCC (female)	MR Egger	13.2172	14	0.509496
sICAM	RCC (female)	Inverse variance weighted	13.6723	15	0.550512
TNF-A	RCC (female)	Inverse variance weighted	0.984147	1	0.321177
SCGFb	RCC (female)	Inverse variance weighted	4.89647	1	0.0269116
MIP1a	RCC (female)	MR Egger	29.4959	22	0.131239
MIP1a	RCC (female)	Inverse variance weighted	30.1678	23	0.144645
CTACK	RCC (female)	MR Egger	0.505118	1	0.47726
CTACK	RCC (female)	Inverse variance weighted	0.586221	2	0.74594
IL-1ra	RCC (female)	MR Egger	6.19754	13	0.938667
IL-1ra	RCC (female)	Inverse variance weighted	7.25948	14	0.924246
TRAIL	RCC (female)	MR Egger	22.5289	33	0.915164
TRAIL	RCC (female)	Inverse variance weighted	24.3855	34	0.887907
IL-18	RCC (female)	MR Egger	0.477302	3	0.923849
IL-18	RCC (female)	Inverse variance weighted	0.512186	4	0.972304
IP-10	RCC (female)	MR Egger	2.4764	2	0.289905
IP-10	RCC (female)	Inverse variance weighted	2.49049	3	0.477012
SeSelectin	RCC (female)	Inverse variance weighted	3.73172	1	0.0533884
IL-16	RCC (female)	MR Egger	4.67806	11	0.94575
IL-16	RCC (female)	Inverse variance weighted	5.2883	12	0.94765
HGF	RCC (female)	Inverse variance weighted	0.177558	1	0.673481
GROa	RCC (female)	MR Egger	4.58528	9	0.86886
GROa	RCC (female)	Inverse variance weighted	5.55777	10	0.85095
MCSF	RCC (female)	MR Egger	4.95981	9	0.837798
MCSF	RCC (female)	Inverse variance weighted	4.97149	10	0.893074
MCP1	RCC (female)	MR Egger	3.14392	5	0.677808
MCP1	RCC (female)	Inverse variance weighted	7.35256	6	0.289469
MCP3	RCC (female)	MR Egger	2.68387	8	0.952605
MCP3	RCC (female)	Inverse variance weighted	3.43749	9	0.944403
VEGF	RCC (female)	MR Egger	18.7168	16	0.283622
VEGF	RCC (female)	Inverse variance weighted	18.7188	17	0.344911
MIP1b	RCC (female)	MR Egger	11.2004	18	0.88566
MIP1b	RCC (female)	Inverse variance weighted	11.2092	19	0.9166
SCF	RCC (female)	MR Egger	0.113442	1	0.736259
SCF	RCC (female)	Inverse variance weighted	2.16876	2	0.338112
Eotaxin	RCC (female)	MR Egger	0.835085	3	0.841058
Eotaxin	RCC (female)	Inverse variance weighted	0.841299	4	0.932827

## Sheet: Supplementary Table 8
SNP	exposure	effect allele	other allele	CHR	POS	beta.exposure	se.exposure	pval.exposure	outcome	beta.outcome	se.outcome	pval.outcome	eaf.outcome	Controls outcome	Cases outcome	samplesize outcome	palindromic	ambiguous	mr_keep
rs1005107	MIP1b	T	C	17	34340592	-0.085	0.0161	1.2e-07	RCC (female)	-0.00683403	0.0880553	0.938138	0.0951644	3007	1960	4967	FALSE	FALSE	TRUE
rs11657788	MIP1b	A	C	17	34273139	-0.112	0.016	2.8e-12	RCC (female)	0.01957	0.0749139	0.793913	0.095377	3095	1992	5087	FALSE	FALSE	TRUE
rs117010890	MIP1b	T	C	17	34916971	-0.204	0.0259	3.2e-15	RCC (female)	-0.272762	0.182226	0.134437	0.922722	1221	1065	2286	FALSE	FALSE	TRUE
rs117086316	MIP1b	A	G	17	34070299	-0.078	0.0186	2.7e-05	RCC (female)	0.0704306	0.0996856	0.47986	0.0729576	3095	1992	5087	FALSE	FALSE	TRUE
rs12600678	MIP1b	T	C	17	34478231	0.184	0.0206	3.7e-19	RCC (female)	-0.0516556	0.118078	0.66177	0.884873	1221	1065	2286	FALSE	FALSE	TRUE
rs1634503	MIP1b	A	G	17	34421139	-0.075	0.0097	9.5e-15	RCC (female)	-0.0102024	0.0517773	0.843794	0.251114	3095	1992	5087	FALSE	FALSE	TRUE
rs2376468	MIP1b	C	G	17	34461903	-0.116	0.0139	4.6e-17	RCC (female)	0.091368	0.0671435	0.173581	0.765974	2023	1408	3431	TRUE	TRUE	FALSE
rs4795105	MIP1b	A	T	17	34287751	-0.106	0.0121	2.3e-18	RCC (female)	-0.100788	0.0609595	0.0982592	0.825808	3095	1992	5087	TRUE	TRUE	FALSE
rs4795112	MIP1b	T	G	17	34471404	0.165	0.024	5.6e-12	RCC (female)	0.231505	0.140583	0.0996101	0.165643	1034	1065	2099	FALSE	FALSE	TRUE
rs60516659	MIP1b	A	G	17	34403297	0.12	0.0149	7.4e-16	RCC (female)	0.00578991	0.0816008	0.943434	0.0937678	3095	1992	5087	FALSE	FALSE	TRUE
rs62078170	MIP1b	T	G	17	34110979	-0.077	0.0148	1.9e-07	RCC (female)	0.0298916	0.0841472	0.722417	0.854254	2023	1408	3431	FALSE	FALSE	TRUE
rs62079736	MIP1b	A	G	17	34429752	0.063	0.0149	2.6e-05	RCC (female)	-0.0367162	0.079893	0.645827	0.107647	3095	1992	5087	FALSE	FALSE	TRUE
rs719828	MIP1b	A	G	17	34465375	0.088	0.0178	7.1e-07	RCC (female)	-0.189028	0.107776	0.0794475	0.893413	1221	1065	2286	FALSE	FALSE	TRUE
rs7222922	MIP1b	T	C	17	34335694	0.113	0.014	8.4e-16	RCC (female)	0.0161677	0.0705774	0.818808	0.110272	3095	1992	5087	FALSE	FALSE	TRUE
rs79010839	MIP1b	T	C	17	34901949	0.115	0.0195	3e-09	RCC (female)	-0.0288018	0.100426	0.774269	0.0681383	3007	1960	4967	FALSE	FALSE	TRUE
rs8064395	MIP1b	A	C	17	34272942	-0.107	0.0141	3.2e-14	RCC (female)	0.00039451	0.0681497	0.995381	0.120277	3095	1992	5087	FALSE	FALSE	TRUE
rs8064426	MIP1b	A	G	17	34819750	-0.452	0.0116	1e-200	RCC (female)	-0.0574045	0.0680142	0.398665	0.137519	3095	1992	5087	FALSE	FALSE	TRUE
rs8074386	MIP1b	T	C	17	34452725	-0.088	0.0139	2.3e-10	RCC (female)	-0.0792959	0.0785716	0.31287	0.184985	1353	1172	2525	FALSE	FALSE	TRUE
rs8075916	MIP1b	A	C	17	34343845	-0.081	0.0111	2.5e-13	RCC (female)	0.0148031	0.0581599	0.799091	0.823603	3095	1992	5087	FALSE	FALSE	TRUE
rs8076004	MIP1b	A	C	17	34401669	-0.045	0.0091	6.8e-07	RCC (female)	-0.0391829	0.0510417	0.442687	0.756722	3095	1992	5087	FALSE	FALSE	TRUE
rs854633	MIP1b	T	C	17	34374462	-0.063	0.0083	5.5e-14	RCC (female)	-0.0288749	0.0476648	0.544653	0.580193	3095	1992	5087	FALSE	FALSE	TRUE
rs854658	MIP1b	A	G	17	34352666	-0.034	0.0077	1.1e-05	RCC (female)	-0.0174095	0.0439103	0.691752	0.554992	3095	1992	5087	FALSE	FALSE	TRUE
rs868340	MIP1b	A	T	17	34832620	-0.148	0.0078	3.6e-80	RCC (female)	-0.00765824	0.0463981	0.868901	0.512388	3095	1992	5087	TRUE	TRUE	FALSE
rs10239816	HGF	T	G	7	81821760	-0.005	0.001	1.5e-06	RCC (female)	-0.0420969	0.103366	0.683816	0.0494878	3095	1992	5087	FALSE	FALSE	TRUE
rs5745687	HGF	T	C	7	81359051	-0.301	0.0405	1.1e-13	RCC (female)	0.088125	0.0931524	0.344133	0.0566619	3095	1992	5087	FALSE	FALSE	TRUE
rs1029719	MCP3	T	C	17	32550864	0.213	0.025	1.4e-17	RCC (female)	0.00397529	0.0437704	0.927634	0.420426	3095	1992	5087	FALSE	FALSE	TRUE
rs10512462	MCP3	A	G	17	32499059	0.205	0.0467	1.2e-05	RCC (female)	0.00725962	0.0941835	0.93856	0.933665	3095	1992	5087	FALSE	FALSE	TRUE
rs1133763	MCP3	A	C	17	32647831	0.588	0.0328	7.1e-72	RCC (female)	-0.0735791	0.060107	0.220901	0.847294	3095	1992	5087	FALSE	FALSE	TRUE
rs117940142	MCP3	A	C	17	32527035	0.22	0.0483	5.5e-06	RCC (female)	-0.102183	0.0894724	0.253429	0.935555	3095	1992	5087	FALSE	FALSE	TRUE
rs12600832	MCP3	T	G	17	32679760	-0.204	0.0504	5.4e-05	RCC (female)	0.0495492	0.0945175	0.600116	0.932678	3095	1992	5087	FALSE	FALSE	TRUE
rs16969376	MCP3	A	G	17	32561165	-0.424	0.0513	1.5e-16	RCC (female)	0.0613499	0.0899906	0.495406	0.0630189	3095	1992	5087	FALSE	FALSE	TRUE
rs16969377	MCP3	A	G	17	32561182	-0.43	0.052	1.4e-16	RCC (female)	0.0611434	0.0899915	0.496862	0.0630124	3095	1992	5087	FALSE	FALSE	TRUE
rs2005314	MCP3	T	C	17	32498797	0.248	0.0313	2e-15	RCC (female)	0.0298061	0.0591856	0.61454	0.229894	3095	1992	5087	FALSE	FALSE	TRUE
rs2079662	MCP3	T	C	17	32501275	-0.251	0.0413	1.3e-09	RCC (female)	-0.0475982	0.0690654	0.490713	0.110396	3095	1992	5087	FALSE	FALSE	TRUE
rs408121	MCP3	A	G	17	32677148	0.262	0.027	2.8e-22	RCC (female)	-0.00528553	0.0513303	0.917986	0.397074	3095	1992	5087	FALSE	FALSE	TRUE
rs61578494	MCP3	C	G	17	32535620	-0.366	0.0509	6e-13	RCC (female)	0.075169	0.0910225	0.408902	0.0654087	3095	1992	5087	TRUE	TRUE	FALSE
rs1058885	MCSF	T	C	1	110466466	-0.126	0.0114	2.9e-28	RCC (female)	0.0211047	0.0452435	0.64088	0.651367	3095	1992	5087	FALSE	FALSE	TRUE
rs11579145	MCSF	A	G	1	110501597	-0.175	0.0111	7.3e-56	RCC (female)	0.0320112	0.0438546	0.465427	0.537543	3095	1992	5087	FALSE	FALSE	TRUE
rs116675658	MCSF	T	G	1	110613543	-0.126	0.0272	3.7e-06	RCC (female)	-0.0121171	0.126421	0.923642	0.0530599	3095	1992	5087	FALSE	FALSE	TRUE
rs12401850	MCSF	A	G	1	110437378	0.056	0.013	1.8e-05	RCC (female)	-0.000286031	0.047953	0.995241	0.335708	3095	1992	5087	FALSE	FALSE	TRUE
rs17668350	MCSF	T	C	1	110543223	-0.146	0.022	3.9e-11	RCC (female)	0.0966263	0.0921443	0.294343	0.932737	3095	1992	5087	FALSE	FALSE	TRUE
rs333968	MCSF	T	C	1	110460520	-0.141	0.0183	1.5e-14	RCC (female)	-0.0239825	0.0689562	0.727996	0.891174	3095	1992	5087	FALSE	FALSE	TRUE
rs3768471	MCSF	A	G	1	110612436	0.17	0.0229	1.1e-13	RCC (female)	0.0308544	0.102394	0.763162	0.057757	3095	1992	5087	FALSE	FALSE	TRUE
rs6695237	MCSF	A	G	1	110415626	-0.06	0.0118	3.3e-07	RCC (female)	0.0686104	0.0461267	0.1369	0.468833	3095	1992	5087	FALSE	FALSE	TRUE
rs6699144	MCSF	T	C	1	110438926	0.06	0.0131	4.1e-06	RCC (female)	0.00065391	0.0484739	0.989237	0.308186	3095	1992	5087	FALSE	FALSE	TRUE
rs672992	MCSF	T	C	1	110639873	0.08	0.0118	8.6e-12	RCC (female)	0.029231	0.0444439	0.510728	0.514578	3095	1992	5087	FALSE	FALSE	TRUE
rs72687271	MCSF	A	G	1	110491364	-0.109	0.0251	1.5e-05	RCC (female)	-0.0812826	0.0973131	0.403566	0.0802379	3095	1992	5087	FALSE	FALSE	TRUE
rs10789893	IL-18	T	C	11	112391048	0.113	0.0247	4.6e-06	RCC (female)	-0.00967486	0.0461577	0.833977	0.328736	3095	1992	5087	FALSE	FALSE	TRUE
rs1534115	IL-18	A	G	11	112210999	-0.149	0.0251	3.3e-09	RCC (female)	0.0196058	0.0482262	0.684347	0.690476	3095	1992	5087	FALSE	FALSE	TRUE
rs55772679	IL-18	T	C	11	112235908	-0.134	0.0239	2.2e-08	RCC (female)	-0.00605253	0.0463333	0.896068	0.435046	3095	1992	5087	FALSE	FALSE	TRUE
rs71478720	IL-18	T	C	11	112009605	-0.26	0.0273	1.7e-21	RCC (female)	0.00560626	0.051625	0.913523	0.240319	3095	1992	5087	FALSE	FALSE	TRUE
rs76785871	IL-18	A	G	11	112387246	-0.149	0.0369	5.5e-05	RCC (female)	0.0534032	0.0774597	0.490551	0.108363	3095	1992	5087	FALSE	FALSE	TRUE
rs11105125	SCF	T	C	12	89376538	-0.066	0.0116	1.4e-08	RCC (female)	-0.00990099	0.0449286	0.825582	0.650197	3095	1992	5087	FALSE	FALSE	TRUE
rs11608458	SCF	T	C	12	89369806	-0.07	0.012	5.9e-09	RCC (female)	-0.00889492	0.0446715	0.84217	0.650869	3095	1992	5087	FALSE	FALSE	TRUE
rs78628275	SCF	T	C	12	89078733	-0.11	0.0264	3.3e-05	RCC (female)	-0.227648	0.134916	0.091539	0.928492	2032	1349	3381	FALSE	FALSE	TRUE
rs111587306	TRAIL	A	G	3	172234041	-0.036	0.0015	3.1e-128	RCC (female)	0.0354439	0.112811	0.753378	0.0615235	3095	1992	5087	FALSE	FALSE	TRUE
rs113051270	TRAIL	A	G	3	172321155	-0.019	0.0036	9.9e-08	RCC (female)	0.0331901	0.102858	0.746939	0.929168	3095	1992	5087	FALSE	FALSE	TRUE
rs113939484	TRAIL	A	G	3	171741368	-0.052	0.0028	7.8e-77	RCC (female)	0.133036	0.0938677	0.156405	0.934782	3007	1960	4967	FALSE	FALSE	TRUE
rs116658170	TRAIL	C	G	3	172109146	-0.033	0.0062	8.9e-08	RCC (female)	-0.111515	0.135353	0.410007	0.935792	1876	1353	3229	TRUE	TRUE	FALSE
rs116686761	TRAIL	A	T	3	172624544	-0.038	0.0016	4.3e-118	RCC (female)	0.0645343	0.0886708	0.466738	0.929397	3095	1992	5087	TRUE	TRUE	FALSE
rs11716492	TRAIL	T	C	3	172325675	-0.052	0.0005	1e-200	RCC (female)	0.147762	0.0999318	0.139241	0.947601	3095	1992	5087	FALSE	FALSE	TRUE
rs12637807	TRAIL	T	C	3	172089891	-0.025	0.0038	2.6e-11	RCC (female)	-0.109949	0.0981505	0.262625	0.0570449	3095	1992	5087	FALSE	FALSE	TRUE
rs13059524	TRAIL	T	C	3	171837500	-0.029	0.0005	1e-200	RCC (female)	-0.0140754	0.0885673	0.873729	0.0916925	3095	1992	5087	FALSE	FALSE	TRUE
rs13074711	TRAIL	T	C	3	172267803	0.156	0.0227	6.4e-12	RCC (female)	0.132656	0.0713233	0.062897	0.887186	3095	1992	5087	FALSE	FALSE	TRUE
rs13327037	TRAIL	A	G	3	172262296	-0.133	0.0216	9.3e-10	RCC (female)	-0.0955116	0.0646559	0.139614	0.133082	3095	1992	5087	FALSE	FALSE	TRUE
rs16845310	TRAIL	A	G	3	172020156	-0.078	0.0181	1.5e-05	RCC (female)	0.00942575	0.0517513	0.855476	0.224371	3095	1992	5087	FALSE	FALSE	TRUE
rs234060	TRAIL	T	C	3	172295283	-0.074	0.0187	8.7e-05	RCC (female)	-0.0774075	0.0686924	0.259797	0.272178	3095	1992	5087	FALSE	FALSE	TRUE
rs398778	TRAIL	A	C	3	172331531	-0.022	0.0056	7.1e-05	RCC (female)	-0.0243521	0.0993503	0.806368	0.945554	3095	1992	5087	FALSE	FALSE	TRUE
rs4894604	TRAIL	A	G	3	172710288	-0.03	0.0052	5.9e-09	RCC (female)	0.125199	0.0934685	0.180414	0.0546564	3095	1992	5087	FALSE	FALSE	TRUE
rs55867522	TRAIL	T	C	3	171733162	-0.028	0.0036	1.3e-15	RCC (female)	0.023907	0.0900142	0.790554	0.0692281	2875	1932	4807	FALSE	FALSE	TRUE
rs59535020	TRAIL	C	G	3	171902034	-0.024	0.0019	2.8e-35	RCC (female)	0.0593499	0.0951629	0.532847	0.0661351	3095	1992	5087	TRUE	TRUE	FALSE
rs62281942	TRAIL	A	C	3	171729283	-0.043	0.0006	1e-200	RCC (female)	0.0193443	0.0826606	0.814969	0.0942117	3095	1992	5087	FALSE	FALSE	TRUE
rs62281983	TRAIL	T	C	3	172334348	-0.034	0.0005	1e-200	RCC (female)	0.0163516	0.0937693	0.861566	0.930347	3095	1992	5087	FALSE	FALSE	TRUE
rs62283841	TRAIL	A	G	3	171891761	-0.052	0.0028	2.5e-77	RCC (female)	-0.114839	0.0934908	0.219319	0.0658199	3095	1992	5087	FALSE	FALSE	TRUE
rs73031305	TRAIL	A	C	3	171998979	-0.026	0.0003	1e-200	RCC (female)	0.0792919	0.0839782	0.345069	0.927371	3095	1992	5087	FALSE	FALSE	TRUE
rs73037039	TRAIL	A	G	3	172099067	-0.024	0.0014	1.6e-65	RCC (female)	0.0367787	0.0845042	0.663396	0.930601	3095	1992	5087	FALSE	FALSE	TRUE
rs73037136	TRAIL	A	G	3	171731687	-0.008	0.0011	8.2e-13	RCC (female)	-0.0806344	0.0953131	0.397555	0.0727432	3095	1992	5087	FALSE	FALSE	TRUE
rs73167213	TRAIL	A	G	3	171854323	-0.019	0.003	3.2e-10	RCC (female)	-0.0289253	0.107711	0.78828	0.0726204	2416	1815	4231	FALSE	FALSE	TRUE
rs73169269	TRAIL	A	C	3	172197545	-0.021	0.0009	1.5e-124	RCC (female)	-0.116627	0.0974961	0.231612	0.0646282	3095	1992	5087	FALSE	FALSE	TRUE
rs73173317	TRAIL	T	C	3	172331005	-0.049	0.0083	4.8e-09	RCC (female)	-0.00737108	0.11174	0.947405	0.950004	3095	1992	5087	FALSE	FALSE	TRUE
rs73175041	TRAIL	C	G	3	172578988	-0.022	0.0046	2.1e-06	RCC (female)	0.0832379	0.0954326	0.38309	0.936446	3095	1992	5087	TRUE	TRUE	FALSE
rs73175066	TRAIL	T	G	3	172656550	-0.018	0.0005	1e-200	RCC (female)	0.040795	0.0865437	0.637369	0.926665	3095	1992	5087	FALSE	FALSE	TRUE
rs73180277	TRAIL	A	G	3	171733984	-0.014	0.0011	1.3e-33	RCC (female)	-0.0445476	0.0871965	0.609429	0.0872009	3095	1992	5087	FALSE	FALSE	TRUE
rs7431678	TRAIL	A	G	3	172652634	-0.03	0.0001	1e-200	RCC (female)	-0.0092436	0.0841573	0.912539	0.904883	3095	1992	5087	FALSE	FALSE	TRUE
rs75278014	TRAIL	A	G	3	172241934	-0.036	0.0059	1.2e-09	RCC (female)	0.086756	0.107778	0.420847	0.946773	3095	1992	5087	FALSE	FALSE	TRUE
rs75489499	TRAIL	T	C	3	172503541	-0.067	0.0082	1.9e-16	RCC (female)	0.0626721	0.115627	0.587806	0.0631601	2868	1852	4720	FALSE	FALSE	TRUE
rs76344120	TRAIL	T	C	3	172192313	-0.082	0.0001	1e-200	RCC (female)	0.0815512	0.0862609	0.344454	0.931017	3095	1992	5087	FALSE	FALSE	TRUE
rs7646507	TRAIL	A	G	3	172476419	-0.038	0.0002	1e-200	RCC (female)	-0.0223496	0.0883022	0.800188	0.937489	3095	1992	5087	FALSE	FALSE	TRUE
rs76720373	TRAIL	A	G	3	171857014	0.015	0.0005	1e-200	RCC (female)	-0.0387616	0.107173	0.717597	0.0890519	2283	1413	3696	FALSE	FALSE	TRUE
rs77775212	TRAIL	A	G	3	172309226	-0.024	0.0009	2.5e-165	RCC (female)	-0.113432	0.0933974	0.224553	0.0851214	3095	1992	5087	FALSE	FALSE	TRUE
rs78318714	TRAIL	A	G	3	172429961	-0.005	0.0002	3e-116	RCC (female)	0.0851675	0.092608	0.357753	0.910866	3095	1992	5087	FALSE	FALSE	TRUE
rs9810131	TRAIL	T	C	3	172108555	-0.027	0.0001	1e-200	RCC (female)	-0.0573265	0.0867541	0.508745	0.0729256	3095	1992	5087	FALSE	FALSE	TRUE
rs9849338	TRAIL	A	C	3	172126476	-0.077	0.0162	2.2e-06	RCC (female)	0.00583359	0.0461518	0.899415	0.344388	3095	1992	5087	FALSE	FALSE	TRUE
rs9872638	TRAIL	A	G	3	172266364	-0.155	0.0227	7.5e-12	RCC (female)	-0.132004	0.0709407	0.0627772	0.113145	3095	1992	5087	FALSE	FALSE	TRUE
rs112023341	sICAM	A	G	19	10696691	-0.247	0.0412	2.1e-09	RCC (female)	0.0734963	0.0800817	0.358741	0.0891019	3095	1992	5087	FALSE	FALSE	TRUE
rs112917725	sICAM	T	C	19	10232339	0.165	0.036	4.7e-06	RCC (female)	-0.0569585	0.0887789	0.521148	0.112804	2868	1931	4799	FALSE	FALSE	TRUE
rs1988068	sICAM	A	G	19	10330012	-0.113	0.0232	9.9e-07	RCC (female)	-0.0599113	0.0568206	0.291703	0.212321	3095	1992	5087	FALSE	FALSE	TRUE
rs34196120	sICAM	C	T	19	10117420	0.093	0.0196	2.4e-06	RCC (female)	-0.0409535	0.0449013	0.361728	0.520718	3095	1992	5087	FALSE	FALSE	TRUE
rs5030347	sICAM	A	C	19	10384604	-0.143	0.0245	6.3e-09	RCC (female)	0.0917528	0.0586318	0.117607	0.229036	3095	1992	5087	FALSE	FALSE	TRUE
rs5030390	sICAM	A	G	19	10382537	-0.294	0.0453	9.3e-11	RCC (female)	-0.145999	0.0910062	0.108653	0.0643326	3095	1992	5087	FALSE	FALSE	TRUE
rs5498	sICAM	G	A	19	10395683	0.127	0.0197	9e-11	RCC (female)	-0.0124169	0.0433807	0.774702	0.440397	3095	1992	5087	FALSE	FALSE	TRUE
rs62130043	sICAM	G	A	19	10821054	0.086	0.0211	4.4e-05	RCC (female)	-0.0197141	0.0497244	0.69176	0.677765	3095	1992	5087	FALSE	FALSE	TRUE
rs62131898	sICAM	G	A	19	10626428	0.125	0.0268	3.2e-06	RCC (female)	-0.0220546	0.0877199	0.801489	0.143888	3095	1992	5087	FALSE	FALSE	TRUE
rs7250419	sICAM	G	A	19	10127126	0.102	0.0259	8.9e-05	RCC (female)	0.0499906	0.0556896	0.369364	0.758426	3095	1992	5087	FALSE	FALSE	TRUE
rs7252897	sICAM	T	C	19	10540971	0.211	0.0244	5.3e-18	RCC (female)	-0.0853042	0.0657622	0.194576	0.123801	3095	1992	5087	FALSE	FALSE	TRUE
rs7256672	sICAM	G	T	19	10579474	-0.146	0.0215	1.1e-11	RCC (female)	0.0405397	0.0452174	0.369958	0.352264	3095	1992	5087	FALSE	FALSE	TRUE
rs73013009	sICAM	A	T	19	10240241	0.199	0.0458	1.4e-05	RCC (female)	-0.136509	0.151503	0.367571	0.0555008	2243	1468	3711	TRUE	TRUE	FALSE
rs74827019	sICAM	T	C	19	10403603	0.176	0.0419	2.7e-05	RCC (female)	0.0502464	0.092623	0.587486	0.0698569	3095	1992	5087	FALSE	FALSE	TRUE
rs78256348	sICAM	T	C	19	10691307	0.1	0.0227	1.1e-05	RCC (female)	0.00105396	0.0615628	0.986341	0.199864	3095	1992	5087	FALSE	FALSE	TRUE
rs78671428	sICAM	T	G	19	10707400	-0.256	0.0419	9.2e-10	RCC (female)	0.0607864	0.0806828	0.451209	0.0872075	3095	1992	5087	FALSE	FALSE	TRUE
rs8111930	sICAM	G	A	19	10368050	-0.254	0.0349	3e-13	RCC (female)	-0.0811354	0.0682194	0.23431	0.88987	3095	1992	5087	FALSE	FALSE	TRUE
rs112255380	MCP1	A	G	17	32560344	-0.02	0.0013	3e-53	RCC (female)	-0.108074	0.226573	0.633365	0.946168	1034	1065	2099	FALSE	FALSE	TRUE
rs12601658	MCP1	A	T	17	32533423	-0.074	0.0152	1.2e-06	RCC (female)	0.00314555	0.0521117	0.951868	0.234272	3095	1992	5087	TRUE	TRUE	FALSE
rs1594542	MCP1	A	T	17	32654317	-0.054	0.0131	4.4e-05	RCC (female)	-0.0112923	0.0474094	0.811736	0.359334	3095	1992	5087	TRUE	TRUE	FALSE
rs1948336	MCP1	A	G	17	32178164	0.001	#N/A	1e-200	RCC (female)	-0.0934763	0.0899244	0.298573	0.0609832	3095	1992	5087	FALSE	FALSE	FALSE
rs295092	MCP1	C	G	17	32790414	-0.015	0.0019	2.3e-16	RCC (female)	0.210594	0.100698	0.0364971	0.945547	3095	1992	5087	TRUE	TRUE	FALSE
rs34380334	MCP1	T	G	17	32141825	0.011	0.0008	1.3e-36	RCC (female)	0.151152	0.0860223	0.0788973	0.923963	3095	1992	5087	FALSE	FALSE	TRUE
rs57487960	MCP1	A	G	17	32945513	-0.029	#N/A	1e-200	RCC (female)	0.0298396	0.0876094	0.733406	0.932049	3095	1992	5087	FALSE	FALSE	FALSE
rs62056820	MCP1	T	C	17	32326550	-0.024	0.0029	1.7e-17	RCC (female)	0.146358	0.124366	0.239263	0.947338	3095	1992	5087	FALSE	FALSE	TRUE
rs62057446	MCP1	T	C	17	32291020	-0.023	0.0032	7.8e-13	RCC (female)	0.153167	0.0961896	0.111307	0.937097	3095	1992	5087	FALSE	FALSE	TRUE
rs74602403	MCP1	C	G	17	32897155	-0.017	0.003	6.9e-09	RCC (female)	0.0352802	0.132038	0.789317	0.938841	2923	1940	4863	TRUE	TRUE	FALSE
rs78914963	MCP1	A	G	17	32340667	-0.019	0.0019	6.1e-25	RCC (female)	-0.051123	0.129146	0.692213	0.0601137	1836	1408	3244	FALSE	FALSE	TRUE
rs8070924	MCP1	A	G	17	33078801	0.009	0.0013	3.2e-11	RCC (female)	0.0303417	0.101264	0.76446	0.0506695	3095	1992	5087	FALSE	FALSE	TRUE
rs9303671	MCP1	T	C	17	32368584	-0.017	0.0003	1e-200	RCC (female)	0.121754	0.158839	0.443364	0.0732498	2023	1408	3431	FALSE	FALSE	TRUE
rs112689088	MIP1a	T	C	17	34307457	0.089	0.0189	2.6e-06	RCC (female)	-0.138052	0.0860961	0.108832	0.921081	3095	1992	5087	FALSE	FALSE	TRUE
rs1127790	MIP1a	A	G	17	34304247	0.083	0.0185	8.1e-06	RCC (female)	0.120889	0.0689471	0.079541	0.134508	3095	1992	5087	FALSE	FALSE	TRUE
rs11651338	MIP1a	T	C	17	34816489	0.122	0.0116	1e-25	RCC (female)	0.0364042	0.0482386	0.450447	0.612437	3095	1992	5087	FALSE	FALSE	TRUE
rs117010890	MIP1a	T	C	17	34916971	-0.211	0.0281	6.1e-14	RCC (female)	-0.272762	0.182226	0.134437	0.922722	1221	1065	2286	FALSE	FALSE	TRUE
rs12948732	MIP1a	T	C	17	34462907	-0.216	0.018	5.1e-33	RCC (female)	0.159709	0.0973475	0.100879	0.12979	1353	1172	2525	FALSE	FALSE	TRUE
rs1542611	MIP1a	T	G	17	34848436	-0.105	0.0178	3.8e-09	RCC (female)	-0.0348913	0.0786097	0.657148	0.087173	3095	1992	5087	FALSE	FALSE	TRUE
rs1634517	MIP1a	A	C	17	34432403	0.401	0.0117	1e-200	RCC (female)	-0.00514358	0.0516297	0.920642	0.253717	3095	1992	5087	FALSE	FALSE	TRUE
rs16971993	MIP1a	T	C	17	34445397	0.162	0.0241	1.8e-11	RCC (female)	-0.0804371	0.116776	0.490938	0.0865431	1221	1065	2286	FALSE	FALSE	TRUE
rs16972027	MIP1a	A	G	17	34451097	0.131	0.0232	1.7e-08	RCC (female)	0.243043	0.120951	0.0444904	0.92918	1353	1172	2525	FALSE	FALSE	TRUE
rs2735835	MIP1a	A	G	17	34393296	0.081	0.0108	1e-13	RCC (female)	-0.0139109	0.0496473	0.779329	0.479883	3095	1992	5087	FALSE	FALSE	TRUE
rs2840162	MIP1a	A	G	17	34392547	0.194	0.0174	1.2e-28	RCC (female)	-0.0521832	0.07439	0.483002	0.907779	3095	1992	5087	FALSE	FALSE	TRUE
rs41356845	MIP1a	C	G	17	34325248	-0.121	0.0162	7.9e-14	RCC (female)	0.0594074	0.071345	0.405026	0.103755	3095	1992	5087	TRUE	TRUE	FALSE
rs4795113	MIP1a	C	G	17	34478464	-0.103	0.0195	1.3e-07	RCC (female)	0.0496738	0.121686	0.683118	0.115673	1221	1065	2286	TRUE	TRUE	FALSE
rs4796217	MIP1a	T	C	17	34819191	0.117	0.0119	7.6e-23	RCC (female)	0.00411875	0.0469487	0.930092	0.708003	3095	1992	5087	FALSE	FALSE	TRUE
rs56121841	MIP1a	T	G	17	34363587	-0.111	0.0118	4.5e-21	RCC (female)	0.0734329	0.0490056	0.134014	0.69445	3095	1992	5087	FALSE	FALSE	TRUE
rs62079697	MIP1a	T	C	17	34393028	0.193	0.0174	1.2e-28	RCC (female)	-0.0487303	0.0747039	0.5142	0.90776	3095	1992	5087	FALSE	FALSE	TRUE
rs62081560	MIP1a	T	G	17	34442541	0.169	0.0139	4.4e-34	RCC (female)	0.0147321	0.0626735	0.814162	0.778966	3095	1992	5087	FALSE	FALSE	TRUE
rs66967287	MIP1a	T	C	17	34352005	-0.122	0.0178	7.6e-12	RCC (female)	-0.000464795	0.078034	0.995248	0.0935475	3095	1992	5087	FALSE	FALSE	TRUE
rs67943086	MIP1a	A	G	17	34357820	0.132	0.0185	9e-13	RCC (female)	0.073473	0.0803693	0.360615	0.90292	3095	1992	5087	FALSE	FALSE	TRUE
rs7208788	MIP1a	A	G	17	34823204	-0.059	0.015	8.9e-05	RCC (female)	0.0802468	0.0680054	0.237998	0.144603	3095	1992	5087	FALSE	FALSE	TRUE
rs8082120	MIP1a	A	G	17	34445325	-0.141	0.015	4e-21	RCC (female)	-0.0372305	0.124445	0.764808	0.275763	1221	1065	2286	FALSE	FALSE	TRUE
rs854462	MIP1a	A	G	17	34386090	0.174	0.015	5.1e-31	RCC (female)	-0.0309714	0.0646845	0.632076	0.872285	3095	1992	5087	FALSE	FALSE	TRUE
rs854658	MIP1a	A	G	17	34352666	0.082	0.0105	7.9e-15	RCC (female)	-0.0174095	0.0439103	0.691752	0.554992	3095	1992	5087	FALSE	FALSE	TRUE
rs854660	MIP1a	A	G	17	34354803	-0.099	0.0106	1.1e-20	RCC (female)	0.0887071	0.045854	0.0530451	0.487593	3095	1992	5087	FALSE	FALSE	TRUE
rs854675	MIP1a	T	C	17	34359900	-0.101	0.0181	2.5e-08	RCC (female)	0.135454	0.0738171	0.0665073	0.107075	3095	1992	5087	FALSE	FALSE	TRUE
rs868340	MIP1a	A	T	17	34832620	-0.057	0.0106	7.1e-08	RCC (female)	-0.00765824	0.0463981	0.868901	0.512388	3095	1992	5087	TRUE	TRUE	FALSE
rs9911791	MIP1a	A	G	17	34820996	0.134	0.0145	3.1e-20	RCC (female)	0.0849302	0.0620955	0.171395	0.835123	3095	1992	5087	FALSE	FALSE	TRUE
rs1128930	VEGF	A	C	6	44200325	-0.04	0.0087	3.5e-06	RCC (female)	0.042067	0.0449351	0.349184	0.640721	3095	1992	5087	FALSE	FALSE	TRUE
rs12214523	VEGF	T	C	6	43939958	0.056	0.0086	5.4e-11	RCC (female)	-0.0565326	0.0444909	0.203851	0.504056	3095	1992	5087	FALSE	FALSE	TRUE
rs1631155	VEGF	A	G	6	43951967	0.087	0.0097	3.3e-19	RCC (female)	-0.0387069	0.052018	0.456812	0.779123	3095	1992	5087	FALSE	FALSE	TRUE
rs17209449	VEGF	C	G	6	43935267	-0.124	0.0141	2.2e-18	RCC (female)	0.0460241	0.10191	0.651547	0.0805331	2023	1408	3431	TRUE	TRUE	FALSE
rs2782256	VEGF	A	G	6	43688343	0.041	0.0087	2e-06	RCC (female)	0.0427418	0.044183	0.333353	0.395983	3095	1992	5087	FALSE	FALSE	TRUE
rs34644314	VEGF	C	G	6	43888210	0.068	0.0163	2.9e-05	RCC (female)	0.0332652	0.106202	0.75411	0.950165	3095	1992	5087	TRUE	TRUE	FALSE
rs4349808	VEGF	T	C	6	43924774	0.262	0.0084	1e-200	RCC (female)	0.0436506	0.0436244	0.317019	0.536378	3095	1992	5087	FALSE	FALSE	TRUE
rs62401231	VEGF	A	G	6	43898150	0.079	0.0088	5.1e-19	RCC (female)	0.103965	0.0455892	0.0225795	0.667074	3095	1992	5087	FALSE	FALSE	TRUE
rs72863966	VEGF	A	C	6	43872093	-0.064	0.0095	2e-11	RCC (female)	-0.0764192	0.0588358	0.193994	0.276709	3007	1960	4967	FALSE	FALSE	TRUE
rs75116661	VEGF	A	C	6	43925775	-0.146	0.017	1.1e-17	RCC (female)	0.0580715	0.0838651	0.488661	0.891586	3095	1992	5087	FALSE	FALSE	TRUE
rs77518248	VEGF	T	C	6	44087957	0.099	0.018	3.6e-08	RCC (female)	-0.107165	0.0991449	0.279743	0.0579294	3095	1992	5087	FALSE	FALSE	TRUE
rs7761137	VEGF	A	G	6	44151490	0.045	0.0098	3.6e-06	RCC (female)	0.00980057	0.0501154	0.844955	0.241522	3095	1992	5087	FALSE	FALSE	TRUE
rs7763358	VEGF	T	C	6	44139869	0.058	0.0143	5.1e-05	RCC (female)	-0.041412	0.101696	0.683851	0.0526223	3095	1992	5087	FALSE	FALSE	TRUE
rs7765264	VEGF	A	G	6	43974807	0.087	0.0155	2e-08	RCC (female)	0.219802	0.0985122	0.0256667	0.0560625	3095	1992	5087	FALSE	FALSE	TRUE
rs78135777	VEGF	A	G	6	43933264	0.225	0.0194	3.6e-31	RCC (female)	0.00551724	0.110366	0.96013	0.0721431	2235	1521	3756	FALSE	FALSE	TRUE
rs80075573	VEGF	A	T	6	43924058	0.164	0.0159	5.3e-25	RCC (female)	0.0633468	0.0780543	0.417036	0.0875998	3095	1992	5087	TRUE	TRUE	FALSE
rs9381268	VEGF	T	C	6	43933895	0.111	0.0126	1.3e-18	RCC (female)	0.0627486	0.054118	0.246262	0.382372	3095	1992	5087	FALSE	FALSE	TRUE
rs9381291	VEGF	T	G	6	44105715	0.038	0.0086	8.6e-06	RCC (female)	0.0271424	0.0457989	0.553419	0.351938	3095	1992	5087	FALSE	FALSE	TRUE
rs9394981	VEGF	A	G	6	44008747	0.048	0.0088	5e-08	RCC (female)	0.00565486	0.0452664	0.900584	0.655081	3095	1992	5087	FALSE	FALSE	TRUE
rs9462937	VEGF	T	G	6	43846430	0.048	0.0101	2.1e-06	RCC (female)	-0.0213039	0.0506241	0.673884	0.271625	3095	1992	5087	FALSE	FALSE	TRUE
rs9472153	VEGF	A	G	6	43882612	0.045	0.0087	2.9e-07	RCC (female)	0.0016154	0.0496212	0.97403	0.444807	3095	1992	5087	FALSE	FALSE	TRUE
rs114189538	IL-1ra	A	G	2	113821082	-0.167	0.0222	6.2e-14	RCC (female)	-0.0761887	0.100237	0.447202	0.0600172	3095	1992	5087	FALSE	FALSE	TRUE
rs1191686	IL-1ra	T	C	2	114094703	-0.072	0.0131	4.3e-08	RCC (female)	0.0341165	0.0567662	0.54784	0.174858	3095	1992	5087	FALSE	FALSE	TRUE
rs1491585	IL-1ra	A	G	2	114003621	-0.075	0.0107	2e-12	RCC (female)	0.0399878	0.043072	0.353203	0.52702	3095	1992	5087	FALSE	FALSE	TRUE
rs1867868	IL-1ra	T	C	2	114162983	0.063	0.0106	2.2e-09	RCC (female)	-0.0444217	0.0463276	0.337629	0.482813	3095	1992	5087	FALSE	FALSE	TRUE
rs3783548	IL-1ra	A	G	2	113533333	0.086	0.0207	3.4e-05	RCC (female)	-0.0358043	0.0927486	0.69947	0.913844	3095	1992	5087	FALSE	FALSE	TRUE
rs45592842	IL-1ra	T	G	2	113943063	0.095	0.023	3.8e-05	RCC (female)	-0.065295	0.094148	0.487973	0.917218	3095	1992	5087	FALSE	FALSE	TRUE
rs4591347	IL-1ra	T	C	2	113658705	-0.101	0.0149	1.7e-11	RCC (female)	0.107789	0.0654886	0.0997814	0.123476	3095	1992	5087	FALSE	FALSE	TRUE
rs62157451	IL-1ra	C	G	2	113608418	-0.096	0.0226	2.3e-05	RCC (female)	-0.142434	0.0980171	0.14618	0.0751704	3095	1992	5087	TRUE	TRUE	FALSE
rs6723639	IL-1ra	T	C	2	113872238	-0.066	0.0133	7.8e-07	RCC (female)	-0.0154178	0.0573402	0.788019	0.192628	3095	1992	5087	FALSE	FALSE	TRUE
rs6734238	IL-1ra	A	G	2	113841030	0.204	0.0104	2.5e-85	RCC (female)	-0.00559937	0.0450854	0.901161	0.612999	3095	1992	5087	FALSE	FALSE	TRUE
rs6743376	IL-1ra	A	C	2	113832333	-0.182	0.0107	3.5e-65	RCC (female)	0.00719676	0.0440291	0.87016	0.618877	3095	1992	5087	FALSE	FALSE	TRUE
rs72829856	IL-1ra	A	G	2	113913287	0.213	0.0196	3e-27	RCC (female)	-0.047635	0.0871639	0.584722	0.0930026	3095	1992	5087	FALSE	FALSE	TRUE
rs72831808	IL-1ra	C	G	2	113979355	0.124	0.0252	9.7e-07	RCC (female)	0.0421957	0.0923106	0.647595	0.0703834	3095	1992	5087	TRUE	TRUE	FALSE
rs74667587	IL-1ra	A	G	2	113895079	-0.149	0.0141	2.7e-26	RCC (female)	-0.0121572	0.0574832	0.832504	0.181097	3095	1992	5087	FALSE	FALSE	TRUE
rs7584409	IL-1ra	A	G	2	113742734	-0.086	0.0116	9.5e-14	RCC (female)	0.0236497	0.0472477	0.61669	0.695688	3095	1992	5087	FALSE	FALSE	TRUE
rs7594852	IL-1ra	T	C	2	113521754	0.045	0.0103	1.3e-05	RCC (female)	-0.0443387	0.0432295	0.305052	0.508752	3095	1992	5087	FALSE	FALSE	TRUE
rs9308676	IL-1ra	A	G	2	113428167	0.043	0.0109	7.4e-05	RCC (female)	0.0322777	0.0426091	0.448733	0.445476	3095	1992	5087	FALSE	FALSE	TRUE
rs115497794	TNF-A	A	G	6	31328974	0.126	0.0291	1.4e-05	RCC (female)	0.00715425	0.080047	0.928783	0.110579	3095	1992	5087	FALSE	FALSE	TRUE
rs2429642	TNF-A	A	G	6	31486962	-0.077	0.0194	8e-05	RCC (female)	-0.0789705	0.0571108	0.166738	0.181673	3095	1992	5087	FALSE	FALSE	TRUE
rs116947254	IL-16	A	G	15	81786092	-0.057	0.0123	3.3e-06	RCC (female)	-0.00255562	0.115388	0.98233	0.0513586	3095	1992	5087	FALSE	FALSE	TRUE
rs12913587	IL-16	A	G	15	81836114	-0.022	0.0051	1.7e-05	RCC (female)	-0.0367461	0.0458501	0.422877	0.552428	3095	1992	5087	FALSE	FALSE	TRUE
rs1482937	IL-16	C	G	15	81811499	-0.028	0.006	2.8e-06	RCC (female)	0.0308942	0.0564358	0.584089	0.789228	3095	1992	5087	TRUE	TRUE	FALSE
rs1848707	IL-16	A	G	15	81421792	-0.024	0.0047	3.1e-07	RCC (female)	-0.00474818	0.0496922	0.923877	0.36367	3095	1992	5087	FALSE	FALSE	TRUE
rs35000575	IL-16	A	C	15	81439638	-0.045	0.0076	3.8e-09	RCC (female)	-0.0357567	0.076033	0.638156	0.128219	3095	1992	5087	FALSE	FALSE	TRUE
rs35254208	IL-16	A	T	15	81481945	-0.041	0.0077	1.4e-07	RCC (female)	-0.114748	0.103986	0.269814	0.180766	1805	1288	3093	TRUE	TRUE	FALSE
rs3848180	IL-16	T	G	15	81596590	0.099	0.0041	1.1e-129	RCC (female)	0.0741625	0.0438765	0.0909792	0.580121	3095	1992	5087	FALSE	FALSE	TRUE
rs4128767	IL-16	A	G	15	81543407	-0.051	0.0047	2.1e-27	RCC (female)	0.00156541	0.04667	0.973242	0.687555	3095	1992	5087	FALSE	FALSE	TRUE
rs4611404	IL-16	T	C	15	81613766	-0.068	0.0118	8.6e-09	RCC (female)	0.011772	0.1057	0.911321	0.949308	3095	1992	5087	FALSE	FALSE	TRUE
rs4778890	IL-16	C	G	15	81589648	0.448	0.0089	1e-200	RCC (female)	0.0775861	0.0883799	0.380014	0.933431	3095	1992	5087	TRUE	TRUE	FALSE
rs4778893	IL-16	A	G	15	81611253	-0.063	0.0067	3.9e-21	RCC (female)	0.0516078	0.0568658	0.364123	0.161648	3095	1992	5087	FALSE	FALSE	TRUE
rs55889255	IL-16	A	G	15	81516565	0.103	0.0091	5.4e-30	RCC (female)	0.0573298	0.0793267	0.469861	0.894419	3095	1992	5087	FALSE	FALSE	TRUE
rs58484457	IL-16	T	C	15	81769674	0.035	0.0048	2.5e-13	RCC (female)	0.0225255	0.0509358	0.65832	0.719952	3095	1992	5087	FALSE	FALSE	TRUE
rs6495562	IL-16	T	C	15	81612117	-0.061	0.0108	1.4e-08	RCC (female)	-0.00955014	0.0895767	0.915095	0.927017	3095	1992	5087	FALSE	FALSE	TRUE
rs7170924	IL-16	T	G	15	81583139	0.024	0.0051	4.1e-06	RCC (female)	-0.0588335	0.050473	0.243759	0.241583	3095	1992	5087	FALSE	FALSE	TRUE
rs7179124	IL-16	C	G	15	81960730	-0.027	0.005	5.8e-08	RCC (female)	-0.0566204	0.0490862	0.24871	0.288751	3095	1992	5087	TRUE	TRUE	FALSE
rs75824993	IL-16	A	C	15	81494541	-0.108	0.0092	9e-32	RCC (female)	-0.0674905	0.082568	0.413704	0.0971865	3095	1992	5087	FALSE	FALSE	TRUE
rs11724468	GROa	A	G	4	75086421	-0.093	0.022	2.5e-05	RCC (female)	0.0147884	0.050757	0.770779	0.753573	3095	1992	5087	FALSE	FALSE	TRUE
rs1366949	GROa	T	G	4	74739076	-0.628	0.0221	9.3e-178	RCC (female)	-0.0456118	0.0506477	0.367816	0.761125	3095	1992	5087	FALSE	FALSE	TRUE
rs17202249	GROa	T	C	4	74617243	0.245	0.0554	1e-05	RCC (female)	0.100974	0.0923564	0.274258	0.0938733	1836	1408	3244	FALSE	FALSE	TRUE
rs34700776	GROa	T	G	4	74527305	0.092	0.0198	3.4e-06	RCC (female)	0.00216043	0.0454642	0.962099	0.627473	3095	1992	5087	FALSE	FALSE	TRUE
rs34858592	GROa	A	G	4	74749301	0.216	0.0346	3.9e-10	RCC (female)	-0.0155965	0.0950432	0.869653	0.871537	1034	1065	2099	FALSE	FALSE	TRUE
rs3775488	GROa	T	C	4	74862852	-0.101	0.0226	7.2e-06	RCC (female)	-0.0711991	0.0558197	0.202125	0.658	3007	1960	4967	FALSE	FALSE	TRUE
rs6815457	GROa	A	G	4	74714003	-0.158	0.0216	3e-13	RCC (female)	-0.0503139	0.0507933	0.3219	0.756477	3095	1992	5087	FALSE	FALSE	TRUE
rs6853814	GROa	T	C	4	74811622	-0.14	0.0301	3.4e-06	RCC (female)	-0.000477389	0.0788242	0.995168	0.12721	1836	1408	3244	FALSE	FALSE	TRUE
rs72855280	GROa	A	C	4	74835131	0.826	0.0443	1.2e-77	RCC (female)	-0.0806193	0.0893627	0.366973	0.0628825	3095	1992	5087	FALSE	FALSE	TRUE
rs75495477	GROa	A	G	4	74455628	-0.17	0.0363	2.6e-06	RCC (female)	0.0118651	0.0960279	0.901665	0.0544805	3095	1992	5087	FALSE	FALSE	TRUE
rs79320966	GROa	A	C	4	74988426	0.201	0.0419	1.5e-06	RCC (female)	0.0742813	0.10995	0.499299	0.938192	3095	1992	5087	FALSE	FALSE	TRUE
rs12450911	Eotaxin	A	G	17	32604425	0.103	0.0202	3.6e-07	RCC (female)	0.0457186	0.0588463	0.437208	0.829177	3095	1992	5087	FALSE	FALSE	TRUE
rs1860189	Eotaxin	A	G	17	32578358	0.101	0.0203	5.7e-07	RCC (female)	0.0363517	0.0586349	0.53528	0.828563	3095	1992	5087	FALSE	FALSE	TRUE
rs28481802	Eotaxin	A	G	17	32676872	0.081	0.0175	3.7e-06	RCC (female)	-0.0110247	0.0596249	0.853307	0.239905	3095	1992	5087	FALSE	FALSE	TRUE
rs4471731	Eotaxin	A	G	17	32556165	0.063	0.0157	6.7e-05	RCC (female)	0.0427782	0.0451479	0.343378	0.631936	3095	1992	5087	FALSE	FALSE	TRUE
rs77569276	Eotaxin	C	G	17	32534568	0.101	0.0204	7.3e-07	RCC (female)	0.0291801	0.0579842	0.614794	0.818846	3095	1992	5087	TRUE	TRUE	FALSE
rs9675315	Eotaxin	T	C	17	32541260	0.064	0.0156	4.2e-05	RCC (female)	0.00269791	0.0446564	0.951825	0.598912	3095	1992	5087	FALSE	FALSE	TRUE
rs12508444	IP-10	T	C	4	76750708	-0.084	0.0172	1.2e-06	RCC (female)	-0.0427001	0.0545239	0.433543	0.656979	3095	1992	5087	FALSE	FALSE	TRUE
rs13141895	IP-10	T	C	4	77077885	-0.114	0.022	2.1e-07	RCC (female)	0.0705499	0.057683	0.221306	0.823901	3095	1992	5087	FALSE	FALSE	TRUE
rs4512021	IP-10	A	G	4	76954407	-0.077	0.0152	4.2e-07	RCC (female)	0.0564521	0.0437415	0.196848	0.440241	3095	1992	5087	FALSE	FALSE	TRUE
rs76467436	IP-10	A	G	4	76677445	-0.172	0.033	1.8e-07	RCC (female)	0.0526076	0.105364	0.617574	0.92952	3095	1992	5087	FALSE	FALSE	TRUE
rs12722497	IL-2ra	C	A	10	6095928	-0.629	0.0482	6.9e-39	RCC (female)	0.0719446	0.0721451	0.318657	0.895923	3095	1992	5087	FALSE	FALSE	TRUE
rs12722588	IL-2ra	C	T	10	6060433	0.334	0.0334	1.6e-23	RCC (female)	-0.0620752	0.0574378	0.279813	0.81961	3095	1992	5087	FALSE	FALSE	TRUE
rs2182409	IL-2ra	C	T	10	6209218	-0.12	0.0249	1.5e-06	RCC (female)	-0.00264967	0.0475778	0.955588	0.708509	3095	1992	5087	FALSE	FALSE	TRUE
rs3136613	IL-2ra	C	T	10	6020749	0.096	0.024	6.4e-05	RCC (female)	-0.0518835	0.043932	0.237604	0.574986	3095	1992	5087	FALSE	FALSE	TRUE
rs3136614	IL-2ra	G	A	10	6005674	0.165	0.0363	5.3e-06	RCC (female)	-0.0289517	0.0541827	0.59311	0.201408	3095	1992	5087	FALSE	FALSE	TRUE
rs4747891	IL-2ra	G	C	10	6188119	0.18	0.0375	1.6e-06	RCC (female)	0.00464589	0.0715009	0.948193	0.869283	3095	1992	5087	TRUE	TRUE	FALSE
rs676063	IL-2ra	G	T	10	5986900	0.146	0.0354	3.7e-05	RCC (female)	-0.116519	0.0773192	0.131813	0.786989	1486	1181	2667	FALSE	FALSE	TRUE
rs7077067	IL-2ra	C	T	10	6132692	0.111	0.024	3.7e-06	RCC (female)	0.0452003	0.0438614	0.302764	0.505469	3095	1992	5087	FALSE	FALSE	TRUE
rs7084255	IL-2ra	T	A	10	6184167	0.134	0.0304	1e-05	RCC (female)	-0.120063	0.0535688	0.0250076	0.751829	3095	1992	5087	TRUE	TRUE	FALSE
rs7898286	IL-2ra	G	T	10	6009462	-0.119	0.0252	2.5e-06	RCC (female)	-0.00511714	0.0444517	0.908353	0.62127	3095	1992	5087	FALSE	FALSE	TRUE
rs9423654	IL-2ra	G	C	10	5605334	0.135	0.0283	1.7e-06	RCC (female)	0.121909	0.0772561	0.114569	0.329926	3000	1959	4959	TRUE	TRUE	FALSE
rs2070074	CTACK	G	A	9	34649442	-0.44	0.0372	2.3e-32	RCC (female)	-0.0488412	0.0771232	0.526546	0.0855108	3095	1992	5087	FALSE	FALSE	TRUE
rs75842242	CTACK	C	A	9	34587241	0.172	0.0409	2.5e-05	RCC (female)	0.0604188	0.0907262	0.505445	0.936015	3095	1992	5087	FALSE	FALSE	TRUE
rs867811	CTACK	C	T	9	34663798	-0.185	0.0258	7.4e-13	RCC (female)	0.00919128	0.0444152	0.836057	0.600813	3095	1992	5087	FALSE	FALSE	TRUE
rs2251660	RANTES	C	A	17	34252537	-0.183	0.0356	2.6e-07	RCC (female)	0.0695654	0.0584215	0.233752	0.155017	3095	1992	5087	FALSE	FALSE	TRUE
rs2330634	MIF	G	C	22	24250795	-0.155	0.0248	4.5e-10	RCC (female)	-0.0438446	0.0447194	0.32687	0.595712	3095	1992	5087	TRUE	TRUE	FALSE
rs2739327	MIF	T	A	22	24334023	-0.126	0.03	2.9e-05	RCC (female)	0.159022	0.10887	0.14411	0.754814	1805	1288	3093	TRUE	TRUE	FALSE
rs34740816	IL12p70	G	A	3	159965219	-0.116	0.0296	8.2e-05	RCC (female)	-0.109997	0.0759923	0.147764	0.877527	3095	1992	5087	FALSE	FALSE	TRUE
rs35886564	SCGFb	T	C	19	51283589	-0.106	0.0248	1.8e-05	RCC (female)	-0.0633484	0.0475785	0.183041	0.596057	3095	1992	5087	FALSE	FALSE	TRUE
rs62112533	SCGFb	T	C	19	51233758	-0.169	0.028	1.5e-09	RCC (female)	0.101309	0.0510349	0.0471349	0.252166	3095	1992	5087	FALSE	FALSE	TRUE
rs3917010	sVCAM	C	A	1	101190866	-0.098	0.0232	2.1e-05	RCC (female)	0.0183104	0.0513682	0.721501	0.23547	3095	1992	5087	FALSE	FALSE	TRUE
rs3917412	SeSelectin	T	C	1	169700502	0.115	0.0219	1.3e-07	RCC (female)	0.0672635	0.0489309	0.169236	0.268686	3095	1992	5087	FALSE	FALSE	TRUE
rs60425295	SeSelectin	T	C	1	169716281	0.104	0.0252	3.9e-05	RCC (female)	-0.0980048	0.0692994	0.157297	0.891474	3095	1992	5087	FALSE	FALSE	TRUE
rs55876513	MIG	G	T	4	76883698	-0.164	0.0254	1e-10	RCC (female)	-0.00012823	0.0505544	0.997976	0.257327	3095	1992	5087	FALSE	FALSE	TRUE
rs57349960	IL-6	CG	C	7	22519455	0.061	0.0153	6.3e-05	RCC (female)	-0.0865801	0.0444701	0.0515433	0.602777	3095	1992	5087	FALSE	FALSE	TRUE
rs5757272	PDGFbb	A	G	22	39157384	-0.045	0.0113	7.8e-05	RCC (female)	-0.0303841	0.047081	0.518695	0.441222	3095	1992	5087	FALSE	FALSE	TRUE
rs62465622	activePAI	C	T	7	101015523	-0.106	0.0263	5.4e-05	RCC (female)	0.0534994	0.0634287	0.398972	0.146098	3095	1992	5087	FALSE	FALSE	TRUE
rs6473130	IL-7	C	A	8	79862570	-0.098	0.0251	9.7e-05	RCC (female)	0.0450257	0.0467335	0.335318	0.671441	3095	1992	5087	FALSE	FALSE	TRUE
rs7655660	IL-8	A	G	4	74589597	-0.188	0.0237	2.7e-15	RCC (female)	-0.0136492	0.117876	0.907816	0.0582928	2023	1408	3431	FALSE	FALSE	TRUE

## Sheet: Supplementary Table 9
exposure	outcome	method	No of SNPs	beta	se	pval
Eotaxin	RCC (male)	Inverse variance weighted	3	1.00445	0.287523	0.000476823
Eotaxin	RCC (male)	Weighted median	3	0.992951	0.374484	0.0080131
RANTES	RCC (male)	Wald ratio	1	-0.625315	0.260578	0.0164074
TRAIL	RCC (male)	Inverse variance weighted	5	-1.07255	0.473047	0.0233705
MIP1b	RCC (male)	Weighted median	3	0.792727	0.498262	0.111613
MIP1b	RCC (male)	Inverse variance weighted	3	0.702034	0.461087	0.127868
MIP1a	RCC (male)	Wald ratio	1	-0.149742	0.100635	0.136757
IL-8	RCC (male)	Inverse variance weighted	2	0.677253	0.459564	0.140566
CTACK	RCC (male)	Wald ratio	1	0.269219	0.19045	0.157481
GROa	RCC (male)	Wald ratio	1	-0.0906942	0.0662323	0.170894
bNGF	RCC (male)	Wald ratio	1	0.756369	0.56003	0.176828
SCF	RCC (male)	Inverse variance weighted	2	-1.10555	0.857637	0.197377
TRAIL	RCC (male)	Weighted median	5	-0.537554	0.46882	0.251542
MCP1	RCC (male)	Inverse variance weighted	2	1.26205	1.14776	0.271518
MIP1b	RCC (male)	MR Egger	3	1.57312	1.24086	0.425179
SCGFb	RCC (male)	Wald ratio	1	-0.309217	0.42874	0.470773
SeSelectin	RCC (male)	Inverse variance weighted	2	0.407073	0.583042	0.48506
IL-18	RCC (male)	Inverse variance weighted	2	0.104472	0.154617	0.499241
VEGF	RCC (male)	Wald ratio	1	-0.946079	1.45198	0.514673
IL-2ra	RCC (male)	Inverse variance weighted	3	0.0537548	0.0850093	0.527164
IL-1a	RCC (male)	Inverse variance weighted	3	-0.276409	0.444856	0.534372
IL-2ra	RCC (male)	Weighted median	3	0.050408	0.0814863	0.536175
Eotaxin	RCC (male)	MR Egger	3	0.846161	1.10588	0.584209
MIG	RCC (male)	Inverse variance weighted	2	-0.17513	0.326702	0.591922
TRAIL	RCC (male)	MR Egger	5	1.13663	1.90402	0.592583
IL-1ra	RCC (male)	Inverse variance weighted	2	-0.169299	0.390654	0.664743
IL-16	RCC (male)	Inverse variance weighted	6	-0.0313915	0.135468	0.816751
IL-16	RCC (male)	Weighted median	6	-0.0262673	0.135338	0.846108
IL-2ra	RCC (male)	MR Egger	3	0.0608577	0.252877	0.849649
sICAM	RCC (male)	Inverse variance weighted	2	0.0649886	0.381216	0.864635
IL-1a	RCC (male)	MR Egger	3	2.9054	14.9567	0.877855
sVCAM	RCC (male)	Wald ratio	1	-0.0366029	0.422853	0.93102
MCSF	RCC (male)	Inverse variance weighted	2	-0.00638167	0.19303	0.973626
MIF	RCC (male)	Inverse variance weighted	2	-0.0180612	0.590659	0.975606
IL-16	RCC (male)	MR Egger	6	0.00342701	0.164909	0.984416
IL-1a	RCC (male)	Weighted median	3	0.0144893	1.37862	0.991614

[truncated: 7 more sheets: Supplementary Table 10, Supplementary Table 11, Supplementary Table 12, Supplementary Table 13, Supplementary Table 14, Supplementary Table 15, Supplementary Table 16]
